# Supplementary material for: SIRT6 Inhibits Anoikis of Colorectal Cancer Cells by Down-Regulating NDRG1
Source: Int J Mol Sci. 2024 May 21;25(11):5585. doi: 10.3390/ijms25115585 (PMC11171779; doi:10.3390/ijms25115585)
Supplement: Supplementary file 1 [file ijms-25-05585-s001.zip › Table S1.xlsx]

## Sheet: 2 times up
gene	FC
CHST13	10.8528
LYRM9	9.86615
XAF1	8.87954
APOL1	8.55067
ZNF660	7.89292
H4C5	7.89292
TRIM22	7.89292
RBKS	7.89292
TRIM74	7.89292
SMIM1	7.56405
KRT7	6.90631
GPT	6.90631
GPR179	6.90631
HVCN1	6.90631
MASP1	6.90631
ZMYND12	6.90631
HKDC1	6.90631
CGB7	6.90631
SOAT2	6.413
AIM2	6.413
HSH2D	6.413
FBXO24	5.91969
WAS	5.91969
FANK1	5.91969
ABCC11	5.91969
ALDH3B1	5.91969
PPP1R27	5.91969
H2AC14	5.91969
NHSL2	5.91969
IQANK1	5.91969
CD207	5.91969
AP003419.1	5.91969
UMODL1	5.91969
CCDC81	5.91969
TMEM91	5.42638
PYGM	4.93308
FEZ1	4.93308
MEF2B	4.93308
NPIPB15	4.93308
AC131160.1	4.93308
TSPOAP1	4.93308
SHROOM3	4.93308
TGFBR3L	4.93308
BICDL2	4.93308
EFEMP2	4.93308
QPRT	4.93308
GBP2	4.93308
SARDH	4.93308
HPCA	4.93308
CORT	4.93308
SLC5A11	4.93308
IFITM1	4.44786
RFPL2	4.43977
OTOA	4.14378
TRIM72	4.1109
DCHS1	4.1109
OASL	3.99839
COL28A1	3.94646
SLC11A1	3.94646
CLEC4A	3.94646
CACNA1D	3.94646
AANAT	3.94646
WFIKKN1	3.94646
ZACN	3.94646
C16orf71	3.94646
CFAP61	3.94646
SCN2A	3.94646
CRYBG2	3.94646
CHRNA3	3.94646
INHBE	3.94646
NTS	3.94646
IRAK3	3.94646
TSLP	3.94646
AREG	3.94646
HSPA2	3.94646
HYAL1	3.94646
CDRT1	3.94646
SELL	3.94646
GZMM	3.94646
ZNF582	3.94646
WNT5B	3.94646
ACSBG2	3.94646
CPXM1	3.94646
IQGAP2	3.94646
MATN2	3.94646
NHLH1	3.94646
P2RY4	3.94646
IFNL1	3.94646
IFI27	3.91463
HERC5	3.85677
SPATA12	3.8478
LHB	3.69981
SIRT6	3.68285
ROBO4	3.65048
NLRP1	3.61759
SAMD11	3.61759
OAS1	3.61228
BEAN1	3.45315
RNF148	3.45315
MESP2	3.45315
NEURL3	3.45315
KIF17	3.45315
MX2	3.44243
IFI6	3.40888
LGALS3BP	3.30927
IFI44L	3.30137
CENPS-CORT	3.28872
ARL4C	3.28872
TNFRSF4	3.28872
KCNK15	3.2065
RSAD2	3.20497
HSPB8	3.12428
C11orf45	3.08853
OAS2	3.0316
C12orf50	2.95985
FOXP3	2.95985
GVQW2	2.95985
C19orf38	2.95985
H3C13	2.95985
RBM47	2.95985
PCDHA3	2.95985
SMO	2.95985
H4C4	2.95985
PDCL2	2.95985
TEKT3	2.95985
PSG9	2.95985
PODNL1	2.95985
C8orf88	2.95985
TMEM59L	2.95985
ANKRD45	2.95985
CACNA1B	2.95985
KCNH8	2.95985
PTPN6	2.95985
DLG2	2.95985
JMJD7-PLA2G4B	2.95985
SLC39A5	2.95985
GPBAR1	2.95985
RDH12	2.95985
ANKRD1	2.95985
PSORS1C1	2.95985
PSCA	2.95985
OR13A1	2.95985
C9orf129	2.95985
USH1G	2.95985
C8G	2.95985
SUSD2	2.95985
CFAP99	2.95985
OR2A25	2.95985
HYI	2.95985
SBK2	2.95985
TEX29	2.95985
SV2A	2.95985
RAI2	2.95985
PPP3CC	2.95985
IL20RB	2.95985
STXBP6	2.95985
DPEP1	2.95985
NELL2	2.95985
FLT4	2.95985
CCDC120	2.95985
SOD2	2.95985
SRPX2	2.95985
SAMD14	2.95985
TMED6	2.95985
TCEA3	2.95985
C6orf163	2.95985
GRIK5	2.95985
NEXN	2.95985
LTC4S	2.95985
ATG9B	2.95985
COL20A1	2.95985
HCST	2.95985
MAK	2.95985
RAET1L	2.95985
EGF	2.95985
ATP6V1G2	2.95985
LRRN4CL	2.95985
CKMT1B	2.95985
CERKL	2.95985
VWA5A	2.90652
IFIT1	2.89109
HMX3	2.88937
ODF3B	2.88395
SERPINA1	2.86118
IFI44	2.85599
CDC42BPG	2.8283
SECTM1	2.79985
MEGF6	2.79541
INSM1	2.79541
ABHD1	2.79541
UNC13D	2.79541
H2BC6	2.79541
AC073111.4	2.77486
IFNB1	2.76252
C4A	2.71319
NOTCH4	2.71319
SYTL2	2.71319
TNFRSF9	2.71319
RET	2.71319
SLC25A41	2.67796
PMEL	2.65153
HOXD12	2.63097
KCNH6	2.63097
BCO2	2.63097
EAF2	2.63097
CNN1	2.63097
PRAC2	2.63097
CXCL11	2.63097
H3C7	2.63097
SOX15	2.63097
CDKN2A	2.63097
IFIT3	2.62715
TMEM221	2.60108
AP001781.2	2.58987
ID1	2.56628
SAXO2	2.5652
SPIB	2.5652
FAM71E1	2.5652
PSD	2.53701
ST20	2.51138
PRRT4	2.49556
TMEM53	2.48355
CLDND2	2.46654
FOXC2	2.46654
CLIC3	2.46654
PACSIN1	2.46654
PRAF2	2.46654
TMEM225B	2.46654
CATSPER1	2.46654
SERINC4	2.46654
RIMBP3	2.46654
FBXO17	2.46654
FOXE3	2.46654
DRP2	2.46654
TMEM176B	2.46654
CAMK2B	2.46654
ANGPTL6	2.46654
RASL10A	2.46654
DYSF	2.46654
CKMT1A	2.46654
AL691442.2	2.46654
ZNF177	2.46654
COL1A1	2.46654
CYP2J2	2.42859
MATN3	2.42169
ISG15	2.40857
IFIT2	2.39945
ADSS1	2.38865
DERL3	2.38865
GDPD3	2.38865
CYP2D7	2.38432
H3C8	2.36788
ABHD16B	2.36788
ACY3	2.36788
PLTP	2.3619
ALOXE3	2.3527
MST1	2.3527
TMEM121	2.34321
MARCHF3	2.34321
TRPV2	2.32559
HOXD1	2.32559
TUBB3	2.31238
C17orf107	2.3021
REM2	2.3021
CACNA2D2	2.3021
PTGS2	2.3021
C22orf23	2.3021
SPINK1	2.3021
H2BU1	2.3021
TKTL1	2.3021
KIF12	2.3021
CC2D2B	2.3021
RDH16	2.3021
MAN1C1	2.3021
CYP2S1	2.3021
MYOM1	2.3021
KATNAL2	2.3021
RGPD8	2.25512
DHDH	2.25512
CFD	2.25151
AQP3	2.24231
PON3	2.21988
KRTCAP3	2.21988
MAP4K1	2.21988
DDTL	2.21988
YPEL4	2.21988
MYRFL	2.21988
ITGAE	2.20091
ELL3	2.19248
NRL	2.19248
MYO7A	2.18771
MT1F	2.18134
BCL11B	2.17055
AC092718.3	2.17055
LMNTD2	2.17055
PCDHA10	2.17055
MT1M	2.16724
MMP1	2.13767
LRRC46	2.13767
CTF1	2.13767
FAM167B	2.13767
VEGFC	2.12502
KANK3	2.12122
GSTT2B	2.11761
CD79A	2.11418
ZNF93	2.11418
METTL27	2.11418
PARP10	2.09759
CDH15	2.08535
PRR5-ARHGAP8	2.08285
AC008687.4	2.08285
OXCT2	2.08285
TMSB4X	2.06121
HSD3B7	2.06075
BATF2	2.04542
ZNF331	2.0437
CRLF1	2.0437
C16orf95	2.01434
TTC39A	2.00225

## Sheet: 2 times down
gene	FC
NPIPB9	0.109624
STRC	0.123327
TDRD6	0.123327
PLIN4	0.123327
CDHR3	0.123327
NPIPA5	0.140945
SMIM17	0.140945
SMIM27	0.140945
GNMT	0.140945
AFF3	0.140945
MAMLD1	0.140945
MROH8	0.140945
NDRG1	0.164275
SULF1	0.164436
TRIM61	0.164436
CLEC3B	0.164436
ITGA10	0.164436
ACER1	0.164436
PRDM6	0.164436
KCNN1	0.179385
KIAA1324	0.18499
SPI1	0.197323
COLEC11	0.197323
SYCP2L	0.197323
GBP4	0.197323
AC008870.1	0.197323
ARMCX1	0.197323
GPR83	0.197323
FAM209B	0.197323
GLDC	0.197323
SLC16A4	0.197323
ADAP2	0.197323
KCNJ15	0.197323
SERPINA5	0.197323
TAS2R3	0.197323
NOMO3	0.207708
DGKH	0.210262
HAL	0.211418
IGFBP5	0.219248
SPATA25	0.219248
NPIPA7	0.219248
CXCL8	0.224231
NBPF19	0.22768
ZBTB20	0.23021
TIAF1	0.238149
GCKR	0.246654
ITGAM	0.246654
MAOA	0.246654
U2AF1	0.246654
PNLDC1	0.246654
SIGLEC1	0.246654
PDZK1	0.246654
SYT3	0.246654
TMEM169	0.246654
LRRD1	0.246654
ARHGAP9	0.246654
AS3MT	0.246654
NAT8L	0.246654
ADAMTS16	0.246654
LDB3	0.246654
TMOD4	0.246654
ALPK3	0.246654
ZNF469	0.246654
AC008770.2	0.246654
C4orf36	0.246654
SLC4A1	0.246654
KCNIP2	0.246654
ACVR1C	0.246654
NEB	0.246654
DET1	0.246654
SLC7A9	0.246654
CYP46A1	0.246654
ZNF880	0.246654
C16orf46	0.246654
PCDHGB5	0.246654
FMNL1	0.246654
ATP8B4	0.246654
TTC7B	0.246654
TCP11L2	0.260615
ZNF521	0.263097
INHA	0.269077
SMIM38	0.269077
TNFSF15	0.269077
ATF7-NPFF	0.279541
ZNF648	0.28189
FLNC	0.28189
RPL36A-HNRNPH2	0.28189
TPH1	0.28189
C8orf48	0.28189
SLC6A4	0.28189
SEC16B	0.28189
DLGAP1	0.28189
ZNF577	0.287015
ATXN7	0.295985
CACNG8	0.295985
CARNS1	0.295985
EFCAB6	0.295985
NBEAL1	0.297686
ANKRD36C	0.298533
AC026786.1	0.300274
MYRIP	0.303574
LRRC69	0.308317
KLHL31	0.328872
FOXL1	0.328872
AL358113.1	0.328872
ARHGEF33	0.328872
ATP6V0A4	0.328872
C1QTNF2	0.328872
CPNE9	0.328872
PCDHGC5	0.328872
C1QTNF3	0.328872
TAC3	0.328872
AC253572.1	0.328872
GCNA	0.328872
CFP	0.328872
FABP6	0.328872
DNAH2	0.328872
PRODH	0.328872
BSPRY	0.328872
SYNPO	0.328872
TEX22	0.328872
CD226	0.328872
MUC20	0.328872
ARL17B	0.328872
ATP8A1	0.328872
CNIH3	0.328872
INSL3	0.328872
OR52A1	0.328872
PCDHGB4	0.328872
POU2F2	0.328872
NNT	0.328872
GNB4	0.328872
EXOC3L4	0.328872
VAV1	0.328872
AC007906.2	0.328872
MSRB3	0.328872
ARID3C	0.328872
H2BC17	0.328872
BEST4	0.328872
RNASE7	0.328872
HAS2	0.328872
CTSS	0.328872
TMED7-TICAM2	0.328872
WNT4	0.328872
AF241726.2	0.328872
RIMBP2	0.328872
GPSM3	0.328872
GAL3ST2	0.328872
ANKRD36	0.331299
TTN	0.334815
H4C8	0.339149
OXTR	0.341521
DCAF4L1	0.343171
SLC16A7	0.34382
APOE	0.345315
CEP170	0.352363
OVGP1	0.352363
CATSPERG	0.352363
HUS1B	0.358769
CMTM2	0.358769
ZNF69	0.364482
IFFO1	0.369981
PRH1	0.369981
AC099489.1	0.369981
SYT15	0.369981
SLC2A12	0.369981
KLRG1	0.369981
PILRA	0.369981
AC093827.5	0.375853
PCDHGA6	0.376338
RFX3	0.377235
AC022414.1	0.379467
RAPGEF6	0.379467
ZNF512B	0.383684
NFAT5	0.386751
ANKRD36B	0.388177
CFAP54	0.388667
TTBK2	0.390205
HMBOX1	0.390923
MBNL3	0.391634
AVIL	0.394646
COL17A1	0.394646
SLC37A2	0.394646
ACAP1	0.394646
ARMC2	0.394646
SPINK9	0.394646
ZNF345	0.394646
MTTP	0.394646
PTPN22	0.394646
FAM209A	0.394646
STAT4	0.394646
OR10K1	0.394646
MATN1	0.394646
C7orf57	0.394646
SPEM2	0.394646
SLC26A4	0.394646
ADAM32	0.394646
TEAD1	0.396324
PCDHGA2	0.399979
ZNF117	0.401196
BIVM-ERCC5	0.401954
ZBED6	0.4027
CATSPER3	0.406253
ZNF808	0.406558
NCR3LG1	0.406877
DNAH1	0.406909
PCDHGA4	0.409084
Z83844.3	0.41109
PHC3	0.411535
PCDHGB3	0.414664
SYDE2	0.414948
ZNF852	0.415417
OR2A7	0.415417
REEP1	0.415417
ZNF701	0.41688
RICTOR	0.416962
RRAD	0.422835
LRRIQ3	0.422835
EFCAB3	0.422835
GOLGA8N	0.422835
CEP44	0.422835
NR3C2	0.422835
CRISPLD2	0.422835
CRB3	0.422835
PLIN1	0.422835
CDKL5	0.430063
ZBTB41	0.431892
ZNF460	0.432337
ZNF652	0.435472
RORA	0.435648
ZNF273	0.43686
POC1B-GALNT4	0.438496
TAS2R4	0.440828
DMXL2	0.441154
ZMAT3	0.441706
HDAC9	0.442491
MSH4	0.443977
SLC5A3	0.444799
ZNF221	0.446004
TAOK1	0.44785
ADGRE2	0.448461
BCL2L2-PABPN1	0.448461
PCDHGA12	0.448461
H2AC8	0.448461
LRRC37A3	0.449262
ITPR2	0.451518
ZNF573	0.451703
INSIG2	0.455361
PKD1L1	0.455361
ERV3-1	0.455361
BRWD3	0.457149
CLCN6	0.457396
AC092835.1	0.458568
CA9	0.460051
TGM1	0.46042
GLTPD2	0.46042
CACNB4	0.46042
AURKC	0.46042
RP1L1	0.46042
IPMK	0.461661
PCDHGA1	0.462476
B4GALT6	0.462545
SLC38A1	0.463515
ZNF846	0.46429
UNC5CL	0.46429
RASSF8	0.464957
PHACTR2	0.465245
PTPN4	0.466853
VPS13A	0.467141
KIAA1958	0.467199
MFSD14C	0.467344
H2BC7	0.467344
ZFHX3	0.472446
STXBP5	0.472831
BDP1	0.473061
PCDHGA7	0.473575
SESN3	0.475037
PLEKHA7	0.475037
NEK11	0.475037
ITGAV	0.475788
NR1D2	0.475814
TANC2	0.476426
EEA1	0.477208
RAPH1	0.477394
USF3	0.47767
UBN2	0.480138
USP2	0.481276
PTAR1	0.481341
PCDHGB1	0.482096
ZNF66	0.482886
BMPR2	0.483402
KMT2C	0.48447
ARHGAP42	0.486158
RAD50	0.486294
CRYBG3	0.486559
PCDHGA5	0.486901
ARFGEF3	0.487113
OSBPL8	0.488809
PARD6B	0.489542
KDM7A	0.489733
N4BP2	0.490414
BRWD1	0.490423
DUOX1	0.493308
RBMXL2	0.493308
OR9H1P	0.493308
PLK2	0.493308
AC005324.3	0.493308
KLHL33	0.493308
ENO4	0.493308
MARCHF4	0.493308
ZNF705E	0.493308
LILRB1	0.493308
KCNK3	0.493308
CXCL2	0.493308
U2AF1L5	0.493308
CCDC154	0.493308
CCDC200	0.493308
PIWIL1	0.493308
FAM189A2	0.493308
SETBP1	0.493308
RAG2	0.493308
PCLO	0.493308
C16orf82	0.493308
FAM3B	0.493308
NRXN2	0.493308
SPARC	0.493308
CORIN	0.493308
CPS1	0.493308
TAS2R19	0.493308
PLXDC1	0.493308
CCDC87	0.493308
UQCRHL	0.493308
AC026316.4	0.493308
N4BP2L1	0.493308
MAGIX	0.493308
SHANK2	0.493308
MSANTD3-TMEFF1	0.493308
PLAC8	0.493308
TMPRSS5	0.493308
GLIS1	0.493308
PDGFB	0.493308
ZNF404	0.493308
TAF7L	0.493308
CCDC148	0.493308
SVEP1	0.493308
DTX1	0.493308
PLCD4	0.493308
CSNK2A3	0.493308
CHD5	0.493308
CGB5	0.493308
CDO1	0.493308
PLB1	0.493308
GPR20	0.493308
SPRN	0.493308
SLCO1B1	0.493308
RNF112	0.493308
ZNF385D	0.493308
STING1	0.493308
DCN	0.493308
COMMD3-BMI1	0.493308
LMAN1L	0.493308
DNAH12	0.493308
ENTPD8	0.493308
IL1A	0.493308
TVP23C-CDRT4	0.493308
EXD1	0.493308
FBXO15	0.493308
IDO1	0.493308
PLSCR4	0.493308
LHX3	0.493308
EFCAB5	0.493308
ALDH8A1	0.493308
CCDC9B	0.493308
C2orf16	0.493308
CALML4	0.493308
FRK	0.493308
RAB31	0.493308
GMFG	0.493308
FAM83E	0.493308
DEPTOR	0.493308
ZNF843	0.493308
APOL4	0.493308
ZBTB7C	0.493308
CPA4	0.493308
ANKRD61	0.493308
FGF1	0.493308
ALDH1L2	0.493308
PPEF1	0.493308
TCP11	0.493308
AHR	0.493308
RAB9B	0.493308
EFCAB12	0.493308
THPO	0.493308
IQUB	0.493308
LEPR	0.493308
ACVRL1	0.493308
SIGLEC9	0.493308
LRTM2	0.493308
FAXDC2	0.493308
USP49	0.495624
HELZ	0.49615
LCORL	0.496227
MYO5A	0.497373
GPR75	0.497524
SMG1	0.498843
