# Supplementary material for: SIRT6 Inhibits Anoikis of Colorectal Cancer Cells by Down-Regulating NDRG1
Source: Int J Mol Sci. 2024 May 21;25(11):5585. doi: 10.3390/ijms25115585 (PMC11171779; doi:10.3390/ijms25115585)
Supplement: Supplementary file 1 [file ijms-25-05585-s001.zip › Table S2.xlsx]

## Sheet: 2 times up
GENE	Column2	Column3	rpkm_trc_RNAseq	rpkm_sh_RNAseq	Foldchang
MMP10	ENSG00000166670	ENST00000279441	0.381147	7.46101	19.5751
UNC13A	ENSG00000130477	ENST00000551649	0.0332338	0.56221	16.9168
ZNF274	ENSG00000171606	ENST00000617501	0.0716279	1.1128	15.5358
SYP	ENSG00000102003	ENST00000263233	0.375746	4.69781	12.5026
KRT15	ENSG00000171346	ENST00000393976	0.0280049	0.319058	11.3929
ADHFE1	ENSG00000147576	ENST00000396623	0.0339978	0.387335	11.3929
C20orf204	ENSG00000196421	ENST00000636176	0.0697646	0.722567	10.3572
LTC4S	ENSG00000213316	ENST00000292596	0.0837001	0.78021	9.3215
KRTAP4-9	ENSG00000212722	ENST00000391415	0.0579462	0.540145	9.3215
NDUFA4L2	ENSG00000185633	ENST00000556732	0.0759272	0.707755	9.3215
CLTRN	ENSG00000147003	ENST00000380342	0.0495886	0.46224	9.3215
NDNF	ENSG00000173376	ENST00000379692	0.0231026	0.215351	9.3215
MMP1	ENSG00000196611	ENST00000315274	1.15651	10.4281	9.01687
MYCT1	ENSG00000120279	ENST00000367245	0.0442533	0.38959	8.80363
CERKL	ENSG00000188452	ENST00000339098	0.0399784	0.331252	8.28577
PCDHGA12	ENSG00000253159	ENST00000252085	0.0138121	0.114444	8.28577
MYO15B	ENSG00000266714	ENST00000645453	0.00690888	0.0572454	8.28577
TXK	ENSG00000074966	ENST00000264316	0.0461099	0.358177	7.76791
EBI3	ENSG00000105246	ENST00000221847	0.173688	1.31921	7.59529
GOLGA7B	ENSG00000155265	ENST00000370602	0.0587845	0.436338	7.42267
CCN2	ENSG00000118523	ENST00000367976	0.0286757	0.2079	7.25005
SPAG4	ENSG00000061656	ENST00000374273	0.0429492	0.311384	7.25005
AFF3	ENSG00000144218	ENST00000409579	0.0154408	0.111946	7.25005
GPRASP2	ENSG00000158301	ENST00000543253	0.0511134	0.335282	6.55957
PERM1	ENSG00000187642	ENST00000433179	0.020073	0.12474	6.21433
SGK2	ENSG00000101049	ENST00000341458	0.0316244	0.196525	6.21433
KLHDC1	ENSG00000197776	ENST00000359332	0.0250725	0.155809	6.21433
SPEM1	ENSG00000181323	ENST00000323675	0.0658583	0.409265	6.21433
PRSS27	ENSG00000172382	ENST00000302641	0.0590694	0.367077	6.21433
ASPRV1	ENSG00000244617	ENST00000320256	0.0307964	0.191379	6.21433
DHRS3	ENSG00000162496	ENST00000616661	0.0304606	0.189292	6.21433
RINL	ENSG00000187994	ENST00000591812	0.0219241	0.136243	6.21433
RET	ENSG00000165731	ENST00000355710	0.0238717	0.148347	6.21433
MFSD2B	ENSG00000205639	ENST00000669179	0.0228506	0.142001	6.21433
GRAMD1B	ENSG00000023171	ENST00000635736	0.166775	1.01172	6.06637
NEB	ENSG00000183091	ENST00000618972	0.00509703	0.0263955	5.17861
MAP2	ENSG00000078018	ENST00000673860	0.00669634	0.0346777	5.17861
RASD2	ENSG00000100302	ENST00000216127	0.0388998	0.201447	5.17861
BMERB1	ENSG00000166780	ENST00000300006	0.0952777	0.493406	5.17861
NANOS3	ENSG00000187556	ENST00000339133	0.115394	0.597579	5.17861
ZACN	ENSG00000186919	ENST00000334586	0.0454534	0.235385	5.17861
RUNDC3A	ENSG00000108309	ENST00000426726	0.100315	0.519491	5.17861
ARX	ENSG00000004848	ENST00000379044	0.162221	0.840081	5.17861
AC010325.1	ENSG00000261341	ENST00000636757	0.352862	1.82733	5.17861
VWA7	ENSG00000204396	ENST00000375688	0.0689987	0.357317	5.17861
DLX4	ENSG00000108813	ENST00000240306	0.0664457	0.344096	5.17861
C6orf52	ENSG00000137434	ENST00000259983	0.10831	0.560894	5.17861
SNCG	ENSG00000173267	ENST00000372017	0.0886822	0.45925	5.17861
CACNA1D	ENSG00000157388	ENST00000288139	0.0213311	0.110466	5.17861
H3-2	ENSG00000273213	ENST00000609879	0.076885	0.398157	5.17861
TET1	ENSG00000138336	ENST00000373644	0.00697501	0.0361208	5.17861
FBLIM1	ENSG00000162458	ENST00000441801	0.0434503	0.225012	5.17861
RASD1	ENSG00000108551	ENST00000225688	0.0383545	0.198623	5.17861
NPHS1	ENSG00000161270	ENST00000378910	0.0313582	0.162392	5.17861
KPNA7	ENSG00000185467	ENST00000327442	0.0388659	0.201272	5.17861
IKZF2	ENSG00000030419	ENST00000342002	0.0178926	0.092659	5.17861
ATP8B4	ENSG00000104043	ENST00000284509	0.0118118	0.0611687	5.17861
SHISAL1	ENSG00000138944	ENST00000381176	0.00978312	0.050663	5.17861
KCNH8	ENSG00000183960	ENST00000328405	0.0132054	0.0683855	5.17861
CKMT1B	ENSG00000237289	ENST00000300283	0.753724	3.82518	5.07504
CALB2	ENSG00000172137	ENST00000302628	1.56774	7.73663	4.93491
INHBE	ENSG00000139269	ENST00000266646	0.572325	2.73803	4.78405
CATSPERG	ENSG00000099338	ENST00000409235	0.0363282	0.169317	4.66075
WDR66	ENSG00000158023	ENST00000288912	0.035958	0.167591	4.66075
DQX1	ENSG00000144045	ENST00000404568	0.0518914	0.241853	4.66075
SSC4D	ENSG00000146700	ENST00000275560	0.0478884	0.223196	4.66075
ITIH4	ENSG00000055955	ENST00000485816	0.0448453	0.209013	4.66075
CHD5	ENSG00000116254	ENST00000262450	0.0136129	0.0634465	4.66075
DMBT1	ENSG00000187908	ENST00000338354	0.457665	2.1029	4.59484
CD72	ENSG00000137101	ENST00000259633	0.131372	0.589616	4.48813
SCNN1D	ENSG00000162572	ENST00000379116	0.0659447	0.295968	4.48813
PTPRH	ENSG00000080031	ENST00000376350	0.0683597	0.300907	4.40182
ATXN1	ENSG00000124788	ENST00000244769	0.0316184	0.137541	4.35003
GPRC5A	ENSG00000013588	ENST00000014914	0.983527	4.27271	4.34428
POU5F1B	ENSG00000212993	ENST00000465342	0.1407	0.597479	4.24646
SH3TC2	ENSG00000169247	ENST00000515425	0.121585	0.511582	4.20762
ACOX2	ENSG00000168306	ENST00000302819	0.788063	3.29509	4.18125
ADAM19	ENSG00000135074	ENST00000517905	0.0202427	0.0838631	4.14289
RGS9	ENSG00000108370	ENST00000262406	0.0269036	0.111459	4.14289
RRH	ENSG00000180245	ENST00000317735	0.0111814	0.0463233	4.14289
VILL	ENSG00000136059	ENST00000283713	0.0225737	0.0935201	4.14289
CCDC154	ENSG00000197599	ENST00000389176	0.0303091	0.125567	4.14289
COLQ	ENSG00000206561	ENST00000603808	0.0803882	0.333039	4.14289
ZNF177	ENSG00000188629	ENST00000434737	0.0859535	0.356096	4.14289
AQP1	ENSG00000240583	ENST00000311813	0.0230075	0.0953173	4.14289
IFNE	ENSG00000184995	ENST00000448696	0.0454534	0.188308	4.14289
PLIN4	ENSG00000167676	ENST00000633942	0.0310196	0.128511	4.14289
ANKRD1	ENSG00000148677	ENST00000371697	0.169388	0.701755	4.14289
CRYM	ENSG00000103316	ENST00000219599	0.0904774	0.374838	4.14289
SUGCT	ENSG00000175600	ENST00000628514	0.210697	0.872893	4.14289
PLLP	ENSG00000102934	ENST00000219207	0.0895708	0.371082	4.14289
C3orf20	ENSG00000131379	ENST00000253697	0.0612085	0.25358	4.14289
MYO1F	ENSG00000142347	ENST00000613525	0.0312122	0.129309	4.14289
OAZ3	ENSG00000143450	ENST00000400999	0.15066	0.624168	4.14289
GNAT2	ENSG00000134183	ENST00000351050	0.0972353	0.402835	4.14289
CFAP97D1	ENSG00000231256	ENST00000449302	0.017826	0.0738513	4.14289
VAMP5	ENSG00000168899	ENST00000306384	0.101581	0.42084	4.14289
TRPV3	ENSG00000167723	ENST00000301365	0.0207245	0.0858592	4.14289
ARMCX1	ENSG00000126947	ENST00000372829	0.03155	0.130708	4.14289
TNC	ENSG00000041982	ENST00000350763	0.03155	0.130708	4.14289
UCN2	ENSG00000145040	ENST00000273610	0.0447555	0.185417	4.14289
SYN1	ENSG00000008056	ENST00000295987	0.0208859	0.0865279	4.14289
C3orf70	ENSG00000187068	ENST00000335012	0.00936496	0.038798	4.14289
KIF5C	ENSG00000168280	ENST00000435030	0.00964103	0.0399417	4.14289
FRY	ENSG00000073910	ENST00000647500	0.0103359	0.0428204	4.14289
SPTBN5	ENSG00000137877	ENST00000320955	0.00573072	0.0237417	4.14289
GLIS3	ENSG00000107249	ENST00000381971	0.0436256	0.171699	3.93574
HAS2	ENSG00000170961	ENST00000303924	0.189746	0.736967	3.88396
OTUD7A	ENSG00000169918	ENST00000307050	0.0871506	0.335266	3.84697
DNAH5	ENSG00000039139	ENST00000265104	0.0128658	0.0488598	3.79765
SGIP1	ENSG00000118473	ENST00000237247	0.0503206	0.1911	3.79765
H2BU1	ENSG00000196890	ENST00000620438	0.0850809	0.323107	3.79765
CYP2D7	ENSG00000205702	ENST00000612115	0.115993	0.440499	3.79765
TEX45	ENSG00000198723	ENST00000361664	0.119013	0.451968	3.79765
MAK	ENSG00000111837	ENST00000354489	0.0510356	0.193815	3.79765
NR3C2	ENSG00000151623	ENST00000625323	0.0340381	0.129265	3.79765
AC020929.1	ENSG00000160460	ENST00000598249	0.0376228	0.14028	3.7286
AURKC	ENSG00000105146	ENST00000302804	0.260465	0.97117	3.7286
ZNF385D	ENSG00000151789	ENST00000281523	0.0127971	0.0463896	3.62503
SUSD4	ENSG00000143502	ENST00000343846	0.0385309	0.139675	3.62503
LRTOMT	ENSG00000184154	ENST00000307198	0.0372052	0.13487	3.62503
FOXC2	ENSG00000176692	ENST00000649859	0.0462371	0.167611	3.62503
TMEM191C	ENSG00000206140	ENST00000621561	0.10029	0.363553	3.62503
TAS2R31	ENSG00000256436	ENST00000390675	0.13133	0.476073	3.62503
TMEM269	ENSG00000274386	ENST00000536543	0.136406	0.494477	3.62503
IL31RA	ENSG00000164509	ENST00000652347	0.0983767	0.356618	3.62503
SOX15	ENSG00000129194	ENST00000250055	0.101581	0.368235	3.62503
SPON2	ENSG00000159674	ENST00000617421	0.0621927	0.22545	3.62503
IRAK3	ENSG00000090376	ENST00000261233	0.0161008	0.0583658	3.62503
PCDHGA9	ENSG00000261934	ENST00000573521	0.0291178	0.105553	3.62503
VGF	ENSG00000128564	ENST00000249330	8.75169	31.3032	3.57682
PNPLA7	ENSG00000130653	ENST00000406427	0.129068	0.460449	3.56749
NAT16	ENSG00000167011	ENST00000300303	0.113672	0.400291	3.52145
NDRG1					3.50571
PRRT4	ENSG00000224940	ENST00000446477	0.15134	0.529019	3.49556
ACSS1	ENSG00000154930	ENST00000323482	0.147673	0.516202	3.49556
MAPK8IP2	ENSG00000008735	ENST00000329492	0.776296	2.69227	3.4681
TNFRSF9	ENSG00000049249	ENST00000615230	0.0336903	0.116313	3.45241
TUBAL3	ENSG00000178462	ENST00000380419	0.336527	1.16183	3.45241
EPM2A	ENSG00000112425	ENST00000367519	0.192839	0.665759	3.45241
PDE4D	ENSG00000113448	ENST00000340635	1.41318	4.83348	3.42029
ALOXE3	ENSG00000179148	ENST00000380149	0.199416	0.681581	3.41788
ZNF575	ENSG00000176472	ENST00000458714	0.117363	0.395056	3.3661
AMOTL1	ENSG00000166025	ENST00000433060	0.0298636	0.100524	3.3661
CXCL8	ENSG00000169429	ENST00000307407	0.530797	1.77614	3.34618
PCDHGB6	ENSG00000253305	ENST00000520790	0.0728895	0.241578	3.31431
CUBN	ENSG00000107611	ENST00000377833	0.0393482	0.128083	3.25513
LRP2BP	ENSG00000109771	ENST00000328559	0.104004	0.336623	3.23663
FMO4	ENSG00000076258	ENST00000367749	0.291115	0.934693	3.21074
DNAH6	ENSG00000115423	ENST00000389394	0.131438	0.419289	3.19002
DOCK3	ENSG00000088538	ENST00000266037	0.00739263	0.0229701	3.10717
C2orf50	ENSG00000150873	ENST00000381585	0.0084844	0.0263624	3.10717
MYH7B	ENSG00000078814	ENST00000618182	0.0112641	0.0349993	3.10717
TNFSF4	ENSG00000117586	ENST00000281834	0.0191992	0.0596552	3.10717
CRYBG1	ENSG00000112297	ENST00000633556	0.0079145	0.0245917	3.10717
HKDC1	ENSG00000156510	ENST00000354624	0.0183531	0.057026	3.10717
PURG	ENSG00000172733	ENST00000475541	0.0233196	0.0724577	3.10717
ZNF512B	ENSG00000196700	ENST00000369888	0.0224152	0.0696476	3.10717
CNGA4	ENSG00000132259	ENST00000379936	0.0349915	0.108724	3.10717
SLC39A5	ENSG00000139540	ENST00000266980	0.0330102	0.102568	3.10717
MAP7D2	ENSG00000184368	ENST00000379643	0.0330102	0.102568	3.10717
SPAG8	ENSG00000137098	ENST00000340291	0.0381147	0.118429	3.10717
RASSF2	ENSG00000101265	ENST00000379400	0.0248771	0.0772972	3.10717
SEMA3E	ENSG00000170381	ENST00000643230	0.0184363	0.0572848	3.10717
TMPRSS13	ENSG00000137747	ENST00000445164	0.0283963	0.0882321	3.10717
SEMA3B	ENSG00000012171	ENST00000611067	0.0585024	0.181777	3.10717
DIRAS1	ENSG00000176490	ENST00000323469	0.0198472	0.0616684	3.10717
BMF	ENSG00000104081	ENST00000354670	0.0428668	0.133194	3.10717
CFAP206	ENSG00000272514	ENST00000369562	0.0303778	0.0943888	3.10717
LRRC71	ENSG00000160838	ENST00000337428	0.0339119	0.10537	3.10717
ARL9	ENSG00000196503	ENST00000640821	0.0535066	0.166254	3.10717
CDK14	ENSG00000058091	ENST00000380050	0.0129653	0.0402854	3.10717
NPIPB12	ENSG00000169203	ENST00000458643	0.149874	0.465684	3.10717
PSORS1C1	ENSG00000204540	ENST00000259881	0.0713991	0.221849	3.10717
BAIAP3	ENSG00000007516	ENST00000324385	0.100322	0.311717	3.10717
CNIH2	ENSG00000174871	ENST00000311445	0.0487946	0.151613	3.10717
FEZF1	ENSG00000128610	ENST00000442488	0.0550667	0.171101	3.10717
SPINK1	ENSG00000164266	ENST00000296695	0.247394	0.768694	3.10717
PDE2A	ENSG00000186642	ENST00000334456	0.0312996	0.097253	3.10717
PID1	ENSG00000153823	ENST00000354069	0.0799091	0.248291	3.10717
MAP3K7CL	ENSG00000156265	ENST00000399947	0.133887	0.416008	3.10717
ZNF660	ENSG00000144792	ENST00000322734	0.0229838	0.0714145	3.10717
LAMA1	ENSG00000101680	ENST00000389658	0.139066	0.432101	3.10717
DCT	ENSG00000080166	ENST00000446125	0.0279932	0.0869795	3.10717
H4C3	ENSG00000197061	ENST00000377803	0.462371	1.43666	3.10717
CLEC4A	ENSG00000111729	ENST00000229332	0.104674	0.32524	3.10717
PYGM	ENSG00000068976	ENST00000164139	0.0233928	0.0726853	3.10717
AL691442.2	ENSG00000251246	ENST00000505139	0.128683	0.399839	3.10717
SLC15A2	ENSG00000163406	ENST00000489711	0.0369251	0.114733	3.10717
CCDC121	ENSG00000176714	ENST00000394775	0.182184	0.566076	3.10717
ANGPTL6	ENSG00000130812	ENST00000253109	0.0705724	0.21928	3.10717
ARL4C	ENSG00000188042	ENST00000339728	0.0693676	0.215536	3.10717
FAAH2	ENSG00000165591	ENST00000374900	0.135237	0.420204	3.10717
PMFBP1	ENSG00000118557	ENST00000537465	0.085189	0.264696	3.10717
MATN1	ENSG00000162510	ENST00000373765	0.0175049	0.0543906	3.10717
KCNN1	ENSG00000105642	ENST00000222249	0.0184948	0.0574665	3.10717
CXorf58	ENSG00000165182	ENST00000648352	0.0412831	0.128273	3.10717
HPX	ENSG00000110169	ENST00000265983	0.0425675	0.132264	3.10717
RAB40AL	ENSG00000102128	ENST00000218249	0.0651543	0.202445	3.10717
ZNF843	ENSG00000176723	ENST00000315678	0.0703871	0.218704	3.10717
ANKS1B	ENSG00000185046	ENST00000547776	0.0172571	0.0536206	3.10717
CHN1	ENSG00000128656	ENST00000409900	0.0252804	0.0785505	3.10717
SLC5A11	ENSG00000158865	ENST00000347898	0.024424	0.0758893	3.10717
OPCML	ENSG00000183715	ENST00000541867	0.0213617	0.0663744	3.10717
USHBP1	ENSG00000130307	ENST00000252597	0.0203842	0.0633372	3.10717
PLEKHD1	ENSG00000175985	ENST00000322564	0.0137076	0.0425917	3.10717
PRDM6	ENSG00000061455	ENST00000407847	0.00732959	0.0227742	3.10717
TMEM132B	ENSG00000139364	ENST00000299308	0.00614742	0.019101	3.10717
CABP1	ENSG00000157782	ENST00000316803	0.80873	2.47098	3.05538
C6orf141	ENSG00000197261	ENST00000529246	8.78504	26.3388	2.99814
PTPN22	ENSG00000134242	ENST00000359785	0.148697	0.442775	2.9777
LAT2	ENSG00000086730	ENST00000398475	0.191319	0.566153	2.9592
GDAP1	ENSG00000104381	ENST00000220822	9.08631	26.8801	2.95831
AOX1	ENSG00000138356	ENST00000374700	0.857093	2.52222	2.94276
TMEM198	ENSG00000188760	ENST00000344458	1.56893	4.61377	2.94071
SKIDA1	ENSG00000180592	ENST00000449193	0.0609396	0.17883	2.93454
NPTXR	ENSG00000221890	ENST00000333039	0.126498	0.369228	2.91885
FXYD1	ENSG00000266964	ENST00000612146	0.485824	1.4089	2.90002
LHFPL4	ENSG00000156959	ENST00000287585	0.383107	1.10535	2.88522
DIRAS3	ENSG00000162595	ENST00000370981	1.21065	3.49057	2.88323
CTF1	ENSG00000150281	ENST00000279804	0.161163	0.45903	2.84823
CD24	ENSG00000272398	ENST00000622315	1.70657	4.79758	2.81124
GSDMB	ENSG00000073605	ENST00000418519	0.839621	2.34796	2.79645
MAN1C1	ENSG00000117643	ENST00000374332	0.0433379	0.119696	2.76192
GPNMB	ENSG00000136235	ENST00000647578	0.073112	0.20193	2.76192
PTGDR2	ENSG00000183134	ENST00000332539	0.069813	0.192818	2.76192
GLIPR1L2	ENSG00000180481	ENST00000550916	0.0776568	0.214482	2.76192
COL13A1	ENSG00000197467	ENST00000645393	0.0631099	0.174305	2.76192
CATSPER3	ENSG00000152705	ENST00000282611	0.148436	0.40997	2.76192
ST3GAL5	ENSG00000115525	ENST00000640418	0.407643	1.12588	2.76192
PLCE1	ENSG00000138193	ENST00000371380	0.033455	0.0924001	2.76192
RGS4	ENSG00000117152	ENST00000421743	2.61209	7.19343	2.7539
SLC23A3	ENSG00000213901	ENST00000455516	0.26189	0.712018	2.71877
DYSF	ENSG00000135636	ENST00000410020	0.079166	0.215234	2.71877
SLC45A1	ENSG00000162426	ENST00000471889	0.120409	0.324247	2.69288
DMAC2L	ENSG00000125375	ENST00000358473	0.837001	2.25394	2.69288
AMN1	ENSG00000151743	ENST00000281471	1.20212	3.23715	2.69288
CUZD1	ENSG00000138161	ENST00000392790	0.171205	0.461033	2.69288
ASS1	ENSG00000130707	ENST00000372394	4.79127	12.7756	2.66643
CEMIP	ENSG00000103888	ENST00000394685	0.0182358	0.0472179	2.5893
RAI2	ENSG00000131831	ENST00000545871	0.0553852	0.143409	2.5893
CAMK2B	ENSG00000058404	ENST00000395749	0.0295022	0.0763902	2.5893
C6orf163	ENSG00000203872	ENST00000388923	0.0997675	0.258328	2.5893
DDC	ENSG00000132437	ENST00000444124	0.0666439	0.172561	2.5893
CDHR3	ENSG00000128536	ENST00000317716	0.0207952	0.0538451	2.5893
TRIM72	ENSG00000177238	ENST00000322122	0.063836	0.165291	2.5893
AC007998.2	ENSG00000267140	ENST00000589258	0.294698	0.763062	2.5893
SLC22A18AS	ENSG00000254827	ENST00000625099	0.0694754	0.179893	2.5893
TEX14	ENSG00000121101	ENST00000240361	0.0819105	0.212091	2.5893
CCL20	ENSG00000115009	ENST00000358813	0.160776	0.416299	2.5893
H2BC15	ENSG00000233822	ENST00000606613	0.453765	1.17494	2.5893
THNSL2	ENSG00000144115	ENST00000324166	0.110239	0.285443	2.5893
GOLGA8N	ENSG00000232653	ENST00000448387	0.0503237	0.130303	2.5893
YPEL4	ENSG00000166793	ENST00000524669	0.0335219	0.0867983	2.5893
PGM5	ENSG00000154330	ENST00000396396	0.0369795	0.0957511	2.5893
A1BG	ENSG00000121410	ENST00000263100	0.0396474	0.102659	2.5893
XYLT1	ENSG00000103489	ENST00000261381	0.0134491	0.0348238	2.5893
KCNAB3	ENSG00000170049	ENST00000303790	0.736445	1.89275	2.57012
ROBO4	ENSG00000154133	ENST00000306534	0.921188	2.36098	2.56297
KBTBD8	ENSG00000163376	ENST00000417314	7.47796	18.9769	2.53772
H2BC12	ENSG00000197903	ENST00000356950	37.6571	95.5009	2.53607
MYPN	ENSG00000138347	ENST00000358913	0.312194	0.78527	2.51532
VIPR1	ENSG00000114812	ENST00000325123	0.803356	2.0171	2.51084
STXBP6	ENSG00000168952	ENST00000323944	0.616569	1.54607	2.50754
SIPA1L2	ENSG00000116991	ENST00000366630	0.511096	1.27668	2.49792
STC1	ENSG00000159167	ENST00000290271	29.5526	73.5317	2.48816
TSTD3	ENSG00000279170	ENST00000636394	0.997675	2.47995	2.48573
DENND2C	ENSG00000175984	ENST00000393274	0.108538	0.269796	2.48573
ARID5B	ENSG00000150347	ENST00000279873	0.635359	1.57562	2.4799
GPR137C	ENSG00000180998	ENST00000321662	0.207516	0.512523	2.4698
PCDHGC5	ENSG00000240764	ENST00000252087	0.112655	0.277113	2.45984
DDR2	ENSG00000162733	ENST00000367922	0.303545	0.744962	2.45421
C11orf65	ENSG00000166323	ENST00000615746	0.272033	0.665955	2.44807
IDUA	ENSG00000127415	ENST00000247933	0.337366	0.825894	2.44807
NR4A3	ENSG00000119508	ENST00000618101	0.164496	0.401591	2.44134
SLC16A6	ENSG00000108932	ENST00000327268	0.616373	1.49566	2.42655
RASGEF1B	ENSG00000138670	ENST00000638048	0.0842964	0.203718	2.41668
PRR5-ARHGAP8	ENSG00000248405	ENST00000352766	0.098449	0.23792	2.41668
HSPB8	ENSG00000152137	ENST00000281938	0.0934625	0.225869	2.41668
FAM167A	ENSG00000154319	ENST00000284486	0.0989089	0.239032	2.41668
PRPH	ENSG00000135406	ENST00000257860	0.223479	0.540079	2.41668
APOM	ENSG00000204444	ENST00000375916	0.264299	0.638726	2.41668
TAS2R3	ENSG00000127362	ENST00000247879	0.182681	0.441481	2.41668
PFN4	ENSG00000176732	ENST00000313213	0.144387	0.348938	2.41668
ZNF763	ENSG00000197054	ENST00000343949	0.306953	0.741809	2.41668
SYNPO2	ENSG00000172403	ENST00000307142	0.0552407	0.133499	2.41668
DRD4	ENSG00000069696	ENST00000176183	0.143768	0.347442	2.41668
ARHGAP29	ENSG00000137962	ENST00000260526	0.232167	0.558488	2.40555
H2BC4	ENSG00000180596	ENST00000314332	2.23818	5.37386	2.40099
IL11	ENSG00000095752	ENST00000264563	14.1531	33.9601	2.39949
KRTAP2-3	ENSG00000212724	ENST00000391418	1.22594	2.93626	2.39511
ARMH4	ENSG00000139971	ENST00000267485	0.134191	0.320733	2.39013
ABCG2	ENSG00000118777	ENST00000650821	0.595145	1.41916	2.38457
TTC9	ENSG00000133985	ENST00000256367	0.579098	1.37678	2.37745
GPAT3	ENSG00000138678	ENST00000264409	1.69441	4.0079	2.36536
PCLO	ENSG00000186472	ENST00000333891	0.128905	0.304676	2.36357
SYNC	ENSG00000162520	ENST00000409190	0.478474	1.12989	2.36145
SGSM1	ENSG00000167037	ENST00000400359	0.170832	0.402123	2.35391
ENTPD7	ENSG00000198018	ENST00000370489	13.9688	32.8591	2.35233
SLCO1B1	ENSG00000134538	ENST00000256958	0.0962235	0.224237	2.33037
LRIT3	ENSG00000183423	ENST00000594814	0.0732518	0.170704	2.33037
GCNT4	ENSG00000176928	ENST00000322348	0.09657	0.225044	2.33037
H4-16	ENSG00000197837	ENST00000539745	1.39432	3.2493	2.33037
COL18A1	ENSG00000182871	ENST00000359759	0.244314	0.569342	2.33037
IL9R	ENSG00000124334	ENST00000244174	0.13795	0.321475	2.33037
PSD	ENSG00000059915	ENST00000406432	0.138915	0.323723	2.33037
ALDH3B1	ENSG00000006534	ENST00000342456	0.095402	0.222322	2.33037
TXNIP	ENSG00000265972	ENST00000582401	37.1568	86.3382	2.32362
GPCPD1	ENSG00000125772	ENST00000379019	3.86174	8.89387	2.30307
ANKRD37	ENSG00000186352	ENST00000335174	0.769635	1.77139	2.3016
SYTL3	ENSG00000164674	ENST00000611299	0.208354	0.479549	2.3016
SOCS1	ENSG00000185338	ENST00000644787	1.76629	4.04799	2.29181
SEMA3C	ENSG00000075223	ENST00000265361	1.15545	2.63565	2.28105
LIPH	ENSG00000163898	ENST00000296252	0.0837837	0.190909	2.27859
EID3	ENSG00000255150	ENST00000527879	0.228506	0.520672	2.27859
MPZL2	ENSG00000149573	ENST00000278937	0.127848	0.291314	2.27859
HR	ENSG00000168453	ENST00000381418	0.0612384	0.139537	2.27859
EIF3C	ENSG00000184110	ENST00000331666	1.30037	2.9586	2.27519
DISP2	ENSG00000140323	ENST00000267889	0.451849	1.02407	2.2664
MYO7A	ENSG00000137474	ENST00000409709	0.241906	0.547492	2.26324
ADRA2A	ENSG00000150594	ENST00000280155	0.380243	0.859257	2.25976
FHIT	ENSG00000189283	ENST00000492590	0.387287	0.869098	2.24406
CFAP70	ENSG00000156042	ENST00000310715	0.108632	0.243776	2.24406
ZSWIM5	ENSG00000162415	ENST00000359600	0.217081	0.485171	2.23498
PRDM1	ENSG00000057657	ENST00000648754	0.881168	1.96122	2.2257
MAMSTR	ENSG00000176909	ENST00000318083	0.75776	1.68178	2.2194
BTG2	ENSG00000159388	ENST00000290551	11.4483	25.3684	2.21591
FGD4	ENSG00000139132	ENST00000534526	0.675617	1.4928	2.20954
AC040160.1	ENSG00000196155	ENST00000360461	0.326223	0.716707	2.19699
WNT10A	ENSG00000135925	ENST00000258411	0.55462	1.21644	2.19329
GEM	ENSG00000164949	ENST00000297596	40.7413	89.2193	2.1899
ZNF331	ENSG00000130844	ENST00000253144	0.465397	1.01913	2.18981
TRAPPC6A	ENSG00000007255	ENST00000006275	0.749557	1.63893	2.18652
CACNA2D2	ENSG00000007402	ENST00000423994	0.113228	0.247576	2.18652
ADGRB1	ENSG00000181790	ENST00000517894	0.0966822	0.211398	2.18652
ZNF449	ENSG00000173275	ENST00000339249	0.764505	1.6697	2.18402
KLHL31	ENSG00000124743	ENST00000370905	0.116073	0.252461	2.17502
AC114267.1	ENSG00000186723	ENST00000641419	0.306416	0.666459	2.17502
MAPK8IP1	ENSG00000121653	ENST00000241014	0.681428	1.47984	2.17167
SLC9A2	ENSG00000115616	ENST00000233969	0.251369	0.545492	2.17008
PRSS22	ENSG00000005001	ENST00000161006	11.9254	25.8575	2.16828
CMYA5	ENSG00000164309	ENST00000446378	0.0572223	0.123921	2.1656
PON3	ENSG00000105852	ENST00000265627	1.29472	2.79854	2.16151
MAP3K13	ENSG00000073803	ENST00000265026	0.163239	0.35223	2.15775
L3MBTL1	ENSG00000185513	ENST00000418998	0.257708	0.55436	2.15111
CPEB3	ENSG00000107864	ENST00000265997	1.12874	2.42736	2.15051
SDC3	ENSG00000162512	ENST00000339394	3.23333	6.90945	2.13694
UNC5B	ENSG00000107731	ENST00000335350	0.509615	1.08609	2.1312
IL1R1	ENSG00000115594	ENST00000410023	0.465671	0.991407	2.12898
OTUB2	ENSG00000089723	ENST00000203664	0.377132	0.798962	2.11852
GIPR	ENSG00000010310	ENST00000590918	0.445608	0.94403	2.11852
ITGAX	ENSG00000140678	ENST00000562522	3.61263	7.62259	2.10998
PDE4B	ENSG00000184588	ENST00000341517	0.39951	0.842888	2.1098
TNS2	ENSG00000111077	ENST00000314276	0.366137	0.772477	2.1098
HIVEP3	ENSG00000127124	ENST00000372583	0.217864	0.456797	2.09671
TMEM121B	ENSG00000183307	ENST00000331437	0.569289	1.19296	2.09553
AC009779.4	ENSG00000258311	ENST00000550412	0.852419	1.78627	2.09553
DGKI	ENSG00000157680	ENST00000424189	3.75239	7.80622	2.08033
FCGBP	ENSG00000275395	ENST00000616721	0.0157294	0.0325825	2.07144
CERS3	ENSG00000154227	ENST00000284382	0.0172172	0.0356644	2.07144
RGPD3	ENSG00000153165	ENST00000304514	0.0121676	0.0252046	2.07144
CLCN1	ENSG00000188037	ENST00000343257	0.0210366	0.0435762	2.07144
ASB2	ENSG00000100628	ENST00000555019	0.025707	0.0532505	2.07144
ATG9B	ENSG00000181652	ENST00000639579	0.0295412	0.0611929	2.07144
GTF2IRD2	ENSG00000196275	ENST00000651129	0.0143778	0.0297828	2.07144
LRTM2	ENSG00000166159	ENST00000543818	0.0336396	0.0696826	2.07144
TMC8	ENSG00000167895	ENST00000318430	0.0151477	0.0313776	2.07144
AKR1B10	ENSG00000198074	ENST00000359579	0.0414106	0.0857797	2.07144
AIM2	ENSG00000163568	ENST00000368130	0.0480945	0.0996251	2.07144
FES	ENSG00000182511	ENST00000328850	0.0489907	0.101481	2.07144
OR10K1	ENSG00000173285	ENST00000641432	0.0177599	0.0367887	2.07144
SOAT2	ENSG00000167780	ENST00000301466	0.0323414	0.0669934	2.07144
ANKEF1	ENSG00000132623	ENST00000378392	0.0246984	0.0511613	2.07144
B3GALT1	ENSG00000172318	ENST00000392690	0.0394839	0.0817888	2.07144
DRC7	ENSG00000159625	ENST00000360716	0.0791777	0.164012	2.07144
CCDC170	ENSG00000120262	ENST00000239374	0.0379064	0.0785209	2.07144
TRIM74	ENSG00000155428	ENST00000285805	0.049662	0.102872	2.07144
IL15	ENSG00000164136	ENST00000296545	0.108485	0.224721	2.07144
AZGP1	ENSG00000160862	ENST00000292401	0.0567686	0.117593	2.07144
PROM2	ENSG00000155066	ENST00000317620	0.0566846	0.117419	2.07144
Z83844.3	ENSG00000285304	ENST00000451997	0.128806	0.266815	2.07144
HUS1B	ENSG00000188996	ENST00000380907	0.196226	0.40647	2.07144
ARHGAP30	ENSG00000186517	ENST00000368013	0.0308815	0.0639693	2.07144
ALDH1L2	ENSG00000136010	ENST00000652515	0.0408903	0.084702	2.07144
MRGPRX3	ENSG00000179826	ENST00000396275	0.0818106	0.169466	2.07144
VMO1	ENSG00000182853	ENST00000328739	0.0960512	0.198965	2.07144
ABCC2	ENSG00000023839	ENST00000647814	0.0808312	0.167437	2.07144
CYP2D6	ENSG00000100197	ENST00000645361	0.168876	0.349817	2.07144
TMIE	ENSG00000181585	ENST00000643606	0.0379851	0.078684	2.07144
ADAMTS15	ENSG00000166106	ENST00000299164	0.0827263	0.171363	2.07144
MEIG1	ENSG00000197889	ENST00000407572	0.0983046	0.203632	2.07144
FOXH1	ENSG00000160973	ENST00000377317	0.099718	0.20656	2.07144
TSPAN1	ENSG00000117472	ENST00000372003	0.331285	0.686238	2.07144
FHDC1	ENSG00000137460	ENST00000511601	0.285163	0.590698	2.07144
TGM2	ENSG00000198959	ENST00000361475	0.175366	0.363261	2.07144
GRIP1	ENSG00000155974	ENST00000359742	0.475579	0.985134	2.07144
NPIPA7	ENSG00000214967	ENST00000530217	0.453339	0.939065	2.07144
TMEM88	ENSG00000167874	ENST00000301599	0.690382	1.43009	2.07144
APOA2	ENSG00000158874	ENST00000464492	0.505991	1.04813	2.07144
SOX9	ENSG00000125398	ENST00000245479	0.170551	0.353288	2.07144
UBAP1L	ENSG00000246922	ENST00000559089	0.395772	0.819819	2.07144
C1QTNF6	ENSG00000133466	ENST00000337843	0.0463489	0.0960092	2.07144
PRCD	ENSG00000214140	ENST00000592014	0.337073	0.698227	2.07144
GHRL	ENSG00000157017	ENST00000335542	0.0935059	0.193692	2.07144
IZUMO4	ENSG00000099840	ENST00000395301	0.459654	0.952146	2.07144
UTS2B	ENSG00000188958	ENST00000340524	0.0279932	0.0579864	2.07144
CTSO	ENSG00000256043	ENST00000433477	0.184757	0.382714	2.07144
NPIPB2	ENSG00000234719	ENST00000399147	0.505355	1.04681	2.07144
CD163L1	ENSG00000177675	ENST00000416109	0.262174	0.543079	2.07144
CCDC103	ENSG00000167131	ENST00000417826	0.0194781	0.0403479	2.07144
PRAC2	ENSG00000229637	ENST00000432056	0.39907	0.826651	2.07144
SRRM5	ENSG00000226763	ENST00000607544	0.124247	0.257371	2.07144
ITGB1BP2	ENSG00000147166	ENST00000373829	0.26189	0.54249	2.07144
SEC16B	ENSG00000120341	ENST00000308284	0.0336481	0.0697	2.07144
NTF4	ENSG00000225950	ENST00000593537	0.143871	0.29802	2.07144
C8G	ENSG00000176919	ENST00000371634	0.0760996	0.157636	2.07144
ALDH1A3	ENSG00000184254	ENST00000329841	0.173939	0.360304	2.07144
KCNH4	ENSG00000089558	ENST00000264661	0.017699	0.0366624	2.07144
AF241726.2	ENSG00000250349	ENST00000465127	0.210829	0.436721	2.07144
OTOA	ENSG00000155719	ENST00000286149	0.0579462	0.120032	2.07144
ABLIM3	ENSG00000173210	ENST00000506113	0.293472	0.607911	2.07144
TSLP	ENSG00000145777	ENST00000420978	0.204636	0.423891	2.07144
KDM8	ENSG00000155666	ENST00000441782	0.249542	0.516913	2.07144
FBXO15	ENSG00000141665	ENST00000419743	0.0400261	0.0829118	2.07144
FNDC11	ENSG00000125531	ENST00000615526	0.0226959	0.0470133	2.07144
TVP23C-CDRT4	ENSG00000259024	ENST00000522212	0.141992	0.294128	2.07144
SLC35D3	ENSG00000182747	ENST00000331858	0.0286145	0.0592733	2.07144
AC013489.1	ENSG00000173867	ENST00000649547	0.102545	0.212416	2.07144
IQGAP2	ENSG00000145703	ENST00000274364	0.0923468	0.191291	2.07144
PLCD4	ENSG00000115556	ENST00000432688	0.0207888	0.0430627	2.07144
NTRK1	ENSG00000198400	ENST00000524377	0.0551347	0.114208	2.07144
GPR83	ENSG00000123901	ENST00000243673	0.0313508	0.0649415	2.07144
C2orf92	ENSG00000228486	ENST00000627399	0.0628339	0.130157	2.07144
C17orf107	ENSG00000205710	ENST00000381365	0.0628339	0.130157	2.07144
AKNAD1	ENSG00000162641	ENST00000370001	0.0659447	0.136601	2.07144
PRODH	ENSG00000100033	ENST00000357068	0.0816942	0.169225	2.07144
CD226	ENSG00000150637	ENST00000582621	0.0214231	0.0443768	2.07144
SLC22A1	ENSG00000175003	ENST00000366963	0.0697646	0.144513	2.07144
CPS1	ENSG00000021826	ENST00000430249	0.0702887	0.145599	2.07144
ACRBP	ENSG00000111644	ENST00000229243	0.0703871	0.145803	2.07144
RTBDN	ENSG00000132026	ENST00000322912	0.0504848	0.104576	2.07144
C1orf162	ENSG00000143110	ENST00000343534	0.0605635	0.125454	2.07144
MROH8	ENSG00000101353	ENST00000400441	0.020043	0.0415179	2.07144
CPED1	ENSG00000106034	ENST00000310396	0.0126402	0.0261835	2.07144
ZSCAN18	ENSG00000121413	ENST00000600404	0.0346658	0.0718083	2.07144
TMEM240	ENSG00000205090	ENST00000378733	0.0485472	0.100563	2.07144
IL7R	ENSG00000168685	ENST00000303115	0.0292512	0.0605922	2.07144
IQUB	ENSG00000164675	ENST00000466202	0.0203409	0.0421351	2.07144
RNF112	ENSG00000128482	ENST00000461366	0.0422456	0.0875093	2.07144
MATN4	ENSG00000124159	ENST00000372754	0.0304744	0.0631261	2.07144
FAM49A	ENSG00000197872	ENST00000381323	0.0143563	0.0297382	2.07144
EPGN	ENSG00000182585	ENST00000413830	0.025007	0.0518006	2.07144
TTC34	ENSG00000215912	ENST00000401095	0.030426	0.0630258	2.07144
SLC5A4	ENSG00000100191	ENST00000266086	0.0330265	0.0684125	2.07144
PCDHGA8	ENSG00000253767	ENST00000398604	0.0145589	0.0301579	2.07144
CDRT1	ENSG00000241322	ENST00000395906	0.0260769	0.0540169	2.07144
ARHGAP9	ENSG00000123329	ENST00000670128	0.0271872	0.0563168	2.07144
FOXL1	ENSG00000176678	ENST00000320241	0.018343	0.0379965	2.07144
ZC3H12D	ENSG00000178199	ENST00000409806	0.011672	0.0241778	2.07144
SLC25A53	ENSG00000269743	ENST00000594199	0.0108013	0.0223743	2.07144
ZC3H11A	ENSG00000058673	ENST00000639812	0.00566966	0.0117444	2.07144
LZTS3	ENSG00000088899	ENST00000329152	2.88223	5.95717	2.06686
DDIT4	ENSG00000168209	ENST00000307365	5.53572	11.3873	2.05706
SEMA3D	ENSG00000153993	ENST00000284136	0.684884	1.40762	2.05526
ADPRH	ENSG00000144843	ENST00000478399	0.678401	1.39	2.04893
TFPI	ENSG00000003436	ENST00000233156	21.7341	44.4091	2.04329
CRABP2	ENSG00000143320	ENST00000621784	31.9318	65.1366	2.03987
USP2	ENSG00000036672	ENST00000260187	0.50777	1.03303	2.03445
AKAP12	ENSG00000131016	ENST00000402676	5.67805	11.4829	2.02233
SLC25A21	ENSG00000183032	ENST00000331299	0.723308	1.46262	2.02212
PARM1	ENSG00000169116	ENST00000307428	1.95338	3.94932	2.02179
ZNF433	ENSG00000197647	ENST00000344980	1.20561	2.43644	2.02092
SPTB	ENSG00000070182	ENST00000644917	0.131755	0.266101	2.01966
CHURC1-FNTB	ENSG00000125954	ENST00000549987	0.913403	1.84476	2.01966
BIRC3	ENSG00000023445	ENST00000673846	5.24341	10.5749	2.01679
TMEM158	ENSG00000249992	ENST00000503771	14.2772	28.774	2.01539
HPCAL4	ENSG00000116983	ENST00000617690	2.5927	5.22468	2.01515
CPLX1	ENSG00000168993	ENST00000304062	15.1102	30.4452	2.01487
PLA2G6	ENSG00000184381	ENST00000668949	1.25559	2.52727	2.01282
PLTP	ENSG00000100979	ENST00000477313	1.01086	2.03235	2.01052
TLL2	ENSG00000095587	ENST00000357947	0.158472	0.318008	2.00671
GPR68	ENSG00000119714	ENST00000650645	0.351014	0.704384	2.00671

## Sheet: 2 times down
GENE	Foldchang
RHOBTB3	0.498681
ETFBKMT	0.498681
B3GNTL1	0.497473
DYNLL2	0.496619
R3HDM2	0.495772
IFIT1	0.495667
HNRNPD	0.49372
CNIH4	0.493331
RAB23	0.488822
RABL3	0.487522
NEURL2	0.487398
KIAA1324	0.483337
KRT80	0.483337
LEPROT	0.483337
BRD3OS	0.483337
CRLS1	0.480296
KATNA1	0.479595
SLC17A7	0.478025
TCTE3	0.478025
IFIT2	0.477191
HIPK3	0.475833
TMEM80	0.474706
PPIA	0.472287
GMFB	0.471355
INSIG1	0.471267
TNFRSF4	0.470783
AP000812.5	0.470783
IFIT3	0.470783
IPO11	0.470783
ZNF718	0.469613
BCAP29	0.469259
CDR2	0.465384
CEP19	0.465018
IFNB1	0.460321
ID3	0.460321
FCRLB	0.460321
LRRC8A	0.459867
PCDHB9	0.458108
HSP90AB1	0.45683
UGCG	0.45654
HTD2	0.455718
LRRC56	0.447243
PLEKHB1	0.443881
EFCAB3	0.443881
NEK10	0.443881
AC007906.2	0.443881
TTC25	0.443881
STARD8	0.443881
UBXN8	0.440182
NDUFA13	0.439397
APRT	0.437834
MAT2B	0.436557
CSNKA2IP	0.431551
TMEM121	0.431551
SMAD6	0.431551
PPM1F	0.431308
UPK3BL2	0.424911
RAN	0.419743
PLEKHA2	0.41957
LOX	0.414289
AC005833.1	0.414289
PTPN6	0.414289
UBE2V1	0.414289
HBB	0.414289
AL049629.2	0.414289
C1R	0.414289
CCDC173	0.414289
DCST2	0.414289
SLAMF7	0.414289
ABCC11	0.414289
THG1L	0.406237
HIF1A	0.404723
AC097634.4	0.401342
TTC30A	0.400925
AXL	0.398604
CCDC157	0.394561
AC068580.4	0.39286
TMEM115	0.390272
GPT	0.388396
GPM6A	0.388396
C10orf143	0.388396
TMEM265	0.388396
OASL	0.386836
FAM81A	0.383075
LSM14A	0.382876
UFSP1	0.381582
IFITM1	0.381347
PIP5K1B	0.376626
LRRIQ4	0.376626
PCDHB12	0.376626
SPATA24	0.376626
EMILIN1	0.376626
NUDT15	0.371705
TMEM191B	0.369901
AGBL3	0.369901
ID1	0.365549
TRIM16L	0.361879
CTAGE4	0.360251
POGLUT2	0.358519
SNRNP27	0.350986
ALPK3	0.345241
MUC17	0.345241
DSG3	0.345241
SYT1	0.345241
ANKRD20A1	0.345241
NOTCH4	0.345241
TIE1	0.345241
SRGAP3	0.345241
ACTG2	0.345241
SYCP2L	0.345241
ATOH1	0.345241
WNT4	0.345241
AMT	0.345241
RBM47	0.345241
SYNE4	0.345241
RSPH1	0.345241
CEACAM1	0.345241
FGF1	0.345241
PDCL2	0.345241
HLA-DMB	0.345241
TAS2R20	0.345241
ACKR2	0.345241
AC005154.5	0.345241
RHCE	0.345241
FANK1	0.345241
HSPE1-MOB4	0.345241
PDE6G	0.345241
PLAAT4	0.345241
CRB3	0.345241
RRAD	0.345241
DERL3	0.345241
PRKACB	0.345241
RBM14-RBM4	0.345241
OTOS	0.345241
ARHGDIG	0.345241
PODNL1	0.345241
DCDC1	0.345241
CXCL3	0.345241
LSMEM1	0.345241
BCL2L15	0.345241
TC2N	0.345241
GBP5	0.345241
PLIN5	0.345241
CMTM2	0.345241
HCLS1	0.345241
DLL3	0.345241
NUTM2A	0.345241
MYO1H	0.345241
IRF4	0.345241
DPY19L2	0.345241
CALHM5	0.345241
TRIML2	0.331431
MAPK15	0.331431
APOL1	0.318684
SAMD15	0.317058
XAF1	0.31522
GPER1	0.310717
EFEMP2	0.310717
RSAD2	0.30748
ATPAF1	0.306381
SLC43A3	0.29592
SAXO2	0.29592
B4GAT1	0.288538
SEC23A	0.286266
C6orf120	0.284708
BCL2L2-PABPN1	0.28247
U2AF1	0.28247
AC009070.1	0.28247
MX2	0.278073
LGALS3BP	0.273157
TRIM34	0.25893
RDH16	0.25893
C2CD4D	0.25893
LRRC70	0.25893
H3C1	0.25893
HLA-DMA	0.25893
H3C2	0.25893
TCN2	0.25893
GMFG	0.25893
ZNF705E	0.25893
RIMBP3	0.25893
KCNK7	0.25893
C8orf88	0.25893
FOXD4L1	0.248573
SIRT6	0.238685
KRT7	0.23016
TMED7-TICAM2	0.23016
TICAM2	0.23016
FAM126A	0.207144
RPS10-NUDT3	0.207144
SELL	0.207144
ERICH6	0.207144
ANO9	0.207144
GAL3ST1	0.207144
OR1A1	0.207144
ZMYND12	0.207144
FAM166B	0.207144
H2AC4	0.207144
CELF5	0.207144
TSGA10IP	0.207144
FAM209B	0.207144
SLC11A1	0.207144
GDF9	0.207144
PLSCR4	0.207144
CRLF1	0.199177
PTAFR	0.194198
CCDC87	0.188313
ITGA8	0.17262
DET1	0.17262
GLTPD2	0.17262
ZNF853	0.17262
KIAA0319	0.159342
MILR1	0.14796
COL5A2	0.14796
KIF17	0.14796
FSCN2	0.14796
CYP1A1	0.14796
MISP	0.14796
LRRK2	0.129465
PRSS36	0.129465
CLDN4	0.129465
LINC00672	0.129465
LHB	0.129465
RTL9	0.129465
CASKIN1	0.129465
ETV2	0.11508
IQCD	0.0941565
CYP4F11	0.0941565
NAT14	0.0863101
CCDC74B	0.0863101
H2AC14	0.0796709

## Sheet: Sheet3
CCIN	ENSG00000185972	ENST00000335119	0.0344344		0
HSD17B13	ENSG00000170509	ENST00000328546	0.0566248		0
BARHL1	ENSG00000125492	ENST00000263610	0.0351751		0
PACRG	ENSG00000112530	ENST00000337019	0.0414106		0
PPP1R27	ENSG00000182676	ENST00000330261	0.251729		0
ANK1	ENSG00000029534	ENST00000265709	0.00790797		0
GRK1	ENSG00000185974	ENST00000335678	0.0158384		0
CNIH3	ENSG00000143786	ENST00000272133	0.0792167		0
LRRC15	ENSG00000172061	ENST00000428839	0.0206415		0
RUNDC3B	ENSG00000105784	ENST00000338056	0.0163561		0
IL36RN	ENSG00000136695	ENST00000346807	0.0250912		0
AC005324.3	ENSG00000251537	ENST00000455584	0.0121588		0
HSD11B1	ENSG00000117594	ENST00000367028	0.0458889		0
NTRK2	ENSG00000148053	ENST00000277120	0.00776599		0
TEX22	ENSG00000226174	ENST00000451127	0.0512567		0
DIPK2B	ENSG00000147113	ENST00000398000	0.0289543		0
PPARGC1A	ENSG00000109819	ENST00000264867	0.0106622		0
PPFIA4	ENSG00000143847	ENST00000367240	0.0104202		0
AC015802.6	ENSG00000284526	ENST00000640006	0.047431		0
C2CD6	ENSG00000155754	ENST00000439140	0.0117579		0
ANKRD20A2	ENSG00000183148	ENST00000377601	0.034119		0
NFATC2	ENSG00000101096	ENST00000396009	0.00901489		0
FGF14	ENSG00000102466	ENST00000376131	0.00520445		0
IFFO1	ENSG00000010295	ENST00000619571	0.0246122		0
PRH1	ENSG00000231887	ENST00000543626	0.188856		0
LHX3	ENSG00000107187	ENST00000371746	0.0275447		0
ACAP1	ENSG00000072818	ENST00000158762	0.1602		0
TMEM176B	ENSG00000106565	ENST00000447204	0.0468837		0
HJV	ENSG00000168509	ENST00000336751	0.0315352		0
CRIP1	ENSG00000213145	ENST00000330233	0.0511394		0
TNNC1	ENSG00000114854	ENST00000232975	0.0975892		0
LRRC17	ENSG00000128606	ENST00000339431	0.0950526		0
ZNF366	ENSG00000178175	ENST00000318442	0.0107064		0
RBP5	ENSG00000139194	ENST00000266560	0.140112		0
PPP3CC	ENSG00000120910	ENST00000397775	0.0640341		0
VGLL3	ENSG00000206538	ENST00000398399	0.0128461		0
CCDC38	ENSG00000165972	ENST00000344280	0.104865		0
BAIAP2L2	ENSG00000128298	ENST00000381669	0.0311976		0
CATSPERD	ENSG00000174898	ENST00000381624	0.0262299		0
IRGM	ENSG00000237693	ENST00000522154	0.0404121		0
MACROD2	ENSG00000172264	ENST00000642719	0.0410807		0
DPEP2	ENSG00000167261	ENST00000572888	0.0317442		0
MYEF2	ENSG00000104177	ENST00000324324	0.00661377		0
NUTM2G	ENSG00000188152	ENST00000372322	0.026647		0
CATIP	ENSG00000158428	ENST00000289388	0.101428		0
CLEC18B	ENSG00000140839	ENST00000339953	0.0359484		0
AMN	ENSG00000166126	ENST00000299155	0.140627		0
LRRN4CL	ENSG00000177363	ENST00000317449	0.0606182		0
CALHM2	ENSG00000138172	ENST00000260743	0.0350281		0
PRKAA2	ENSG00000162409	ENST00000371244	0.00716662		0
RANBP3L	ENSG00000164188	ENST00000502994	0.029431		0
RLN3	ENSG00000171136	ENST00000431365	0.0615645		0
DCST1	ENSG00000163357	ENST00000295542	0.0882542		0
MAGEB17	ENSG00000182798	ENST00000400004	0.0935059		0
NTS	ENSG00000133636	ENST00000256010	0.108222		0
JAKMIP3	ENSG00000188385	ENST00000666210	0.0106673		0
EXOC3L1	ENSG00000179044	ENST00000314586	0.0552028		0
NPIPA2	ENSG00000254852	ENST00000529166	0.0603998		0
HECW2	ENSG00000138411	ENST00000644030	0.00981607		0
KCTD16	ENSG00000183775	ENST00000507359	0.004806		0
FAM166A	ENSG00000188163	ENST00000344774	0.0614516		0
MORN3	ENSG00000139714	ENST00000355329	0.0176292		0
PLXNA4	ENSG00000221866	ENST00000359827	0.0194527		0
MYOM2	ENSG00000036448	ENST00000262113	0.040162		0
SPATA22	ENSG00000141255	ENST00000573128	0.0786898		0
RGS5	ENSG00000143248	ENST00000367903	0.215344		0
LUZP2	ENSG00000187398	ENST00000336930	0.0257267		0
TRIM71	ENSG00000206557	ENST00000383763	0.00770264		0
PSCA	ENSG00000167653	ENST00000301258	0.204818		0
GPX2	ENSG00000176153	ENST00000389614	0.0727156		0
CFAP74	ENSG00000142609	ENST00000493964	0.0127775		0
KRT222	ENSG00000213424	ENST00000394052	0.0248035		0
RGL4	ENSG00000159496	ENST00000290691	0.0464775		0
SLC26A7	ENSG00000147606	ENST00000309536	0.0252424		0
CAMKV	ENSG00000164076	ENST00000477224	0.0223628		0
UPK3B	ENSG00000243566	ENST00000257632	0.206925		0
MTRNR2L4	ENSG00000232196	ENST00000399974	0.0793417		0
ZBBX	ENSG00000169064	ENST00000455345	0.0210498		0
TDRD5	ENSG00000162782	ENST00000444136	0.0179022		0
COL21A1	ENSG00000124749	ENST00000244728	0.0160661		0
EPN3	ENSG00000049283	ENST00000268933	0.0691351		0
AFAP1L2	ENSG00000169129	ENST00000304129	0.0180128		0
PXT1	ENSG00000179165	ENST00000454782	0.0323414		0
MOBP	ENSG00000168314	ENST00000311042	0.0395772		0
AIPL1	ENSG00000129221	ENST00000381129	0.0231665		0
GPC5	ENSG00000179399	ENST00000377067	0.0455615		0
AKR1C3	ENSG00000196139	ENST00000380554	0.0565293		0
APLNR	ENSG00000134817	ENST00000606794	0.0185768		0
SLC22A31	ENSG00000259803	ENST00000562855	0.0344698		0
LRRD1	ENSG00000240720	ENST00000458448	0.118452		0
HAVCR2	ENSG00000135077	ENST00000307851	0.0899111		0
CXCL11	ENSG00000169248	ENST00000306621	0.271983		0
SLITRK6	ENSG00000184564	ENST00000647374	0.0157787		0
HSFX3	ENSG00000283697	ENST00000431993	0.0530409		0
TBC1D3F	ENSG00000275954	ENST00000620210	0.0316692		0
GBP4	ENSG00000162654	ENST00000355754	0.0327522		0
CCDC194	ENSG00000269720	ENST00000636079	0.0950975		0
PTGES	ENSG00000148344	ENST00000340607	0.0382888		0
SMIM24	ENSG00000095932	ENST00000215531	0.0511004		0
TNFSF13B	ENSG00000102524	ENST00000375887	0.0778975		0
NKAPL	ENSG00000189134	ENST00000343684	0.0403392		0
MASP1	ENSG00000127241	ENST00000296280	0.0667933		0
AMBP	ENSG00000106927	ENST00000265132	0.053125		0
NCF4	ENSG00000100365	ENST00000397147	0.0408057		0
KCNJ1	ENSG00000151704	ENST00000392664	0.04005		0
IGSF1	ENSG00000147255	ENST00000370903	0.029957		0
FITM1	ENSG00000139914	ENST00000267426	0.336903		0
ACP5	ENSG00000102575	ENST00000218758	0.0411311		0
CCL4L2	ENSG00000276070	ENST00000617405	0.0797191		0
CXCL17	ENSG00000189377	ENST00000601181	0.0620775		0
ARHGAP24	ENSG00000138639	ENST00000395184	0.029017		0
THPO	ENSG00000090534	ENST00000649095	0.0306696		0
APOL3	ENSG00000128284	ENST00000349314	0.0316692		0
ANPEP	ENSG00000166825	ENST00000300060	0.018308		0
SPX	ENSG00000134548	ENST00000256969	0.117621		0
H2AC12	ENSG00000274997	ENST00000377459	1.21268		0
FAM72C	ENSG00000263513	ENST00000584486	0.0583751		0
NMBR	ENSG00000135577	ENST00000258042	0.0495153		0
CFP	ENSG00000126759	ENST00000247153	0.0782764		0
ANKRD20A4	ENSG00000172014	ENST00000357336	0.0162059		0
MMP17	ENSG00000198598	ENST00000360564	0.0834223		0
FER1L5	ENSG00000249715	ENST00000641731	0.010652		0
AC005261.1	ENSG00000131845	ENST00000443917	0.0790843		0
PDGFRA	ENSG00000134853	ENST00000257290	0.0105117		0
MYZAP	ENSG00000263155	ENST00000267853	0.0838746		0
TEKT5	ENSG00000153060	ENST00000283025	0.0839621		0
DCX	ENSG00000077279	ENST00000636035	0.00723312		0
SOGA3	ENSG00000214338	ENST00000525778	0.0164444		0
BIN2	ENSG00000110934	ENST00000651098	0.0373711		0
DDX25	ENSG00000109832	ENST00000263576	0.00903068		0
OLFM3	ENSG00000118733	ENST00000338858	0.0306276		0
GAL3ST3	ENSG00000175229	ENST00000312006	0.0203101		0
DMGDH	ENSG00000132837	ENST00000255189	0.0211295		0
GAL3ST2	ENSG00000154252	ENST00000192314	0.184694		0
RASGEF1A	ENSG00000198915	ENST00000374459	0.0205404		0
CNTN1	ENSG00000018236	ENST00000551295	0.0118306		0
CACNA1I	ENSG00000100346	ENST00000402142	0.00670303		0
GFRA3	ENSG00000146013	ENST00000274721	0.0674484		0
RTL3	ENSG00000179300	ENST00000321110	0.0253091		0
ATAD3C	ENSG00000215915	ENST00000378785	0.0347017		0
ALDH8A1	ENSG00000118514	ENST00000265605	0.0264577		0
SLC35G6	ENSG00000259224	ENST00000412468	0.0395072		0
F2	ENSG00000180210	ENST00000311907	0.0336903		0
CREB3L3	ENSG00000060566	ENST00000078445	0.0259056		0
OR10H5	ENSG00000172519	ENST00000642092	0.00951785		0
GCNT3	ENSG00000140297	ENST00000396065	0.0271762		0
ZNF280A	ENSG00000169548	ENST00000302097	0.0624243		0
MYH10	ENSG00000133026	ENST00000360416	0.0172749		0
BHMG1	ENSG00000237452	ENST00000457052	0.0243884		0
SLC6A12	ENSG00000111181	ENST00000424061	0.0402423		0
GPR45	ENSG00000135973	ENST00000258456	0.0388659		0
DNAAF1	ENSG00000154099	ENST00000378553	0.0561505		0
UBL4B	ENSG00000186150	ENST00000334179	0.0445473		0
OR5AS1	ENSG00000181785	ENST00000641320	0.00852974		0
ATP13A4	ENSG00000127249	ENST00000342695	0.00909438		0
FMN1	ENSG00000248905	ENST00000616417	0.00496216		0
ARHGAP23	ENSG00000275832	ENST00000622683	0.0226844		0
BCKDHA	ENSG00000248098	ENST00000457836	0.0384205		0
ZFP82	ENSG00000181007	ENST00000392161	0.0112849		0
IFNL3	ENSG00000197110	ENST00000613087	0.182681		0
PIGR	ENSG00000162896	ENST00000356495	0.0313655		0
CALML6	ENSG00000169885	ENST00000307786	0.100065		0
ARL17B	ENSG00000228696	ENST00000575960	0.0917151		0
COMMD3-BMI1	ENSG00000269897	ENST00000602390	0.141742		0
MGAM	ENSG00000257335	ENST00000475668	0.0146192		0
CLDND2	ENSG00000160318	ENST00000291715	0.137667		0
CD36	ENSG00000135218	ENST00000447544	0.0437432		0
PRR20G	ENSG00000239620	ENST00000465482	0.185545		0
SLC7A8	ENSG00000092068	ENST00000316902	0.0316543		0
KEL	ENSG00000197993	ENST00000355265	0.026882		0
RPL3L	ENSG00000140986	ENST00000268661	0.0312558		0
SLC28A1	ENSG00000156222	ENST00000394573	0.0242035		0
CORT	ENSG00000241563	ENST00000377049	0.237323		0
F8A2	ENSG00000274791	ENST00000369505	0.060075		0
GPD1	ENSG00000167588	ENST00000301149	0.0696679		0
SGPP2	ENSG00000163082	ENST00000321276	0.0134545		0
SORCS3	ENSG00000156395	ENST00000369701	0.0120258		0
CDH26	ENSG00000124215	ENST00000348616	0.0291368		0
SYT3	ENSG00000213023	ENST00000338916	0.0459991		0
MUCL3	ENSG00000168631	ENST00000636043	0.012		0
GGT2	ENSG00000133475	ENST00000401924	0.0283363		0
SLC2A9	ENSG00000109667	ENST00000264784	0.0719354		0
PAPPA2	ENSG00000116183	ENST00000367662	0.00692386		0
SPDYE5	ENSG00000170092	ENST00000625065	0.0394375		0
C1QTNF3	ENSG00000082196	ENST00000382065	0.0239271		0
TMEM236	ENSG00000148483	ENST00000377495	0.0243132		0
SYTL5	ENSG00000147041	ENST00000456733	0.028505		0
FKBP1B	ENSG00000119782	ENST00000380986	0.0724797		0
B3GNT7	ENSG00000156966	ENST00000287590	0.0189443		0
FAM220A	ENSG00000178397	ENST00000313324	0.0301999		0
NELL2	ENSG00000184613	ENST00000437801	0.0408928		0
IGFN1	ENSG00000163395	ENST00000335211	0.00567638		0
HEATR4	ENSG00000187105	ENST00000553558	0.0380606		0
KLHDC7B	ENSG00000130487	ENST00000648057	0.0130817		0
LENEP	ENSG00000163352	ENST00000392487	0.362399		0
C2orf16	ENSG00000221843	ENST00000447166	0.00408778		0
UNC45B	ENSG00000141161	ENST00000268876	0.0118056		0
TAS2R46	ENSG00000226761	ENST00000533467	0.0720901		0
AC026316.4	ENSG00000285218	ENST00000486975	0.0588619		0
OTOF	ENSG00000115155	ENST00000272371	0.0281067		0
PALM	ENSG00000099864	ENST00000338448	0.0231905		0
ARMC12	ENSG00000157343	ENST00000288065	0.172054		0
KBTBD13	ENSG00000234438	ENST00000432196	0.0214609		0
GZMM	ENSG00000197540	ENST00000264553	0.0725582		0
TRIM17	ENSG00000162931	ENST00000366697	0.0252804		0
TEX12	ENSG00000150783	ENST00000280358	0.175814		0
S100A4	ENSG00000196154	ENST00000368715	0.117005		0
PRAM1	ENSG00000133246	ENST00000423345	0.0610877		0
NPIPA5	ENSG00000183793	ENST00000360151	0.0618485		0
FLACC1	ENSG00000155749	ENST00000405148	0.0666108		0
SPDYE6	ENSG00000260097	ENST00000563237	0.021277		0
EXOC3L4	ENSG00000205436	ENST00000380069	0.116954		0
CGB8	ENSG00000213030	ENST00000448456	0.152027		0
SHOC1	ENSG00000165181	ENST00000374287	0.0142012		0
GPR87	ENSG00000138271	ENST00000260843	0.0449054		0
PFKFB1	ENSG00000158571	ENST00000375006	0.0986421		0
CNN1	ENSG00000130176	ENST00000252456	0.0447256		0
FNDC7	ENSG00000143107	ENST00000370017	0.021697		0
PNLDC1	ENSG00000146453	ENST00000392167	0.0369387		0
SLC44A4	ENSG00000204385	ENST00000229729	0.0518714		0
CLEC18A	ENSG00000157322	ENST00000449317	0.0357567		0
SYNJ2BP-COX16	ENSG00000258644	ENST00000621525	0.0721677		0
SPATA45	ENSG00000185523	ENST00000332912	0.397493		0
CPNE9	ENSG00000144550	ENST00000383832	0.0984972		0
GAB3	ENSG00000160219	ENST00000424127	0.0141293		0
SYCP2	ENSG00000196074	ENST00000357552	0.108896		0
MTRNR2L6	ENSG00000270672	ENST00000604952	0.0463329		0
VN1R2	ENSG00000196131	ENST00000341702	0.0511394		0
NHLRC4	ENSG00000257108	ENST00000424439	0.0319865		0
PTPRS	ENSG00000105426	ENST00000587303	0.0105531		0
KCP	ENSG00000135253	ENST00000610776	0.0131252		0
ATP5MGL	ENSG00000249222	ENST00000505920	0.0839096		0
PARVG	ENSG00000138964	ENST00000444313	0.0192213		0
PXDC1	ENSG00000168994	ENST00000380283	0.0306136		0
HHLA2	ENSG00000114455	ENST00000357759	0.0251477		0
HIGD1B	ENSG00000131097	ENST00000253410	0.103144		0
HOXA2	ENSG00000105996	ENST00000222718	0.198825		0
C8orf48	ENSG00000164743	ENST00000297324	0.0472139		0
EVI2A	ENSG00000126860	ENST00000247270	0.0720901		0
PRTN3	ENSG00000196415	ENST00000234347	0.135854		0
PPP1R3G	ENSG00000219607	ENST00000405617	0.0136629		0
TMEM189-UBE2V1	ENSG00000124208	ENST00000341698	0.0243176		0
ZNF594	ENSG00000180626	ENST00000575779	0.0137865		0
ALOX12	ENSG00000108839	ENST00000251535	0.0280283		0
TMEM270	ENSG00000175877	ENST00000320531	0.157565		0
TMEM92	ENSG00000167105	ENST00000300433	0.0726893		0
ITGA4	ENSG00000115232	ENST00000397033	0.009887		0
CCL4	ENSG00000275302	ENST00000615863	0.101581		0
CABYR	ENSG00000154040	ENST00000621648	0.060237		0
ZNF454	ENSG00000178187	ENST00000320129	0.0574989		0
CLIC3	ENSG00000169583	ENST00000494426	0.497234		0
BANK1	ENSG00000153064	ENST00000322953	0.0201817		0
LRAT	ENSG00000121207	ENST00000336356	0.0136796		0
SPTY2D1OS	ENSG00000247595	ENST00000634992	0.179742		0
ANKDD1B	ENSG00000189045	ENST00000601380	0.0227498		0
CLRN2	ENSG00000249581	ENST00000511148	0.0814626		0
C2orf74	ENSG00000237651	ENST00000432605	0.15117		0
RUFY4	ENSG00000188282	ENST00000374155	0.0450411		0
C7orf57	ENSG00000164746	ENST00000430738	0.0978265		0
POU5F1	ENSG00000204531	ENST00000259915	0.0475825		0
GAPDHS	ENSG00000105679	ENST00000222286	0.0463009		0
ITGA2B	ENSG00000005961	ENST00000262407	0.019271		0
HAP1	ENSG00000173805	ENST00000310778	0.0328083		0
LCN15	ENSG00000177984	ENST00000316144	0.174821		0
CDCP2	ENSG00000157211	ENST00000530059	0.0413085		0
PPP5D1	ENSG00000230510	ENST00000414155	0.0356237		0
MESP2	ENSG00000188095	ENST00000341735	0.0817607		0
ATP2B2	ENSG00000157087	ENST00000360273	0.00747922		0
EPB41L4A	ENSG00000129595	ENST00000621003	0.0284868		0
GRAMD2B	ENSG00000155324	ENST00000513040	0.0610599		0
TRIM9	ENSG00000100505	ENST00000338969	0.0202427		0
TLR4	ENSG00000136869	ENST00000355622	0.00528861		0
SLC10A6	ENSG00000145283	ENST00000273905	0.0826171		0
CTSS	ENSG00000163131	ENST00000368985	0.0340669		0
CRB1	ENSG00000134376	ENST00000367400	0.0135223		0
TMEM59L	ENSG00000105696	ENST00000600490	0.0780941		0
ERICH2	ENSG00000204334	ENST00000409885	0.557768		0
CNDP1	ENSG00000150656	ENST00000358821	0.0308815		0
RNF148	ENSG00000235631	ENST00000434824	0.213685		0
KCNQ3	ENSG00000184156	ENST00000388996	0.00578812		0
KCNJ5	ENSG00000120457	ENST00000529694	0.0331462		0
ESRP1	ENSG00000104413	ENST00000433389	0.0355859		0
TFAP2E	ENSG00000116819	ENST00000373235	0.119454		0
LRATD1	ENSG00000162981	ENST00000295092	0.0106099		0
ARHGAP11B	ENSG00000284906	ENST00000622744	0.0656648		0
AC008397.2	ENSG00000285188	ENST00000355502	0.0112132		0
SERPINC1	ENSG00000117601	ENST00000367698	0.0420601		0
GLDC	ENSG00000178445	ENST00000321612	0.0171907		0
VWF	ENSG00000110799	ENST00000261405	0.00758585		0
LCE1B	ENSG00000196734	ENST00000360090	0.117827		0
PRDM7	ENSG00000126856	ENST00000643008	0.0624631		0
HLA-DOB	ENSG00000241106	ENST00000648009	0.0938988		0
CEMP1	ENSG00000205923	ENST00000567119	0.0487946		0
PRSS57	ENSG00000185198	ENST00000613411	0.184524		0
BOLA1	ENSG00000178096	ENST00000369153	0.0611713		0
C16orf71	ENSG00000166246	ENST00000590191	0.0522962		0
CCDC39	ENSG00000284862	ENST00000476379	0.034846		0
KIAA1614	ENSG00000135835	ENST00000367588	0.0134816		0
ACTN3	ENSG00000248746	ENST00000502692	0.0434784		0
SLC16A8	ENSG00000100156	ENST00000320521	0.0356995		0
AL163636.3	ENSG00000259171	ENST00000553909	0.0447555		0
KRT83	ENSG00000170523	ENST00000293670	0.0715133		0
ZNF610	ENSG00000167554	ENST00000403906	0.0459047		0
ART5	ENSG00000167311	ENST00000359918	0.324144		0
ELAVL3	ENSG00000196361	ENST00000359227	0.0141383		0
ESPNL	ENSG00000144488	ENST00000343063	0.0144087		0
PDCD1	ENSG00000188389	ENST00000334409	0.0319713		0
DHX58	ENSG00000108771	ENST00000251642	0.0258756		0
TMED6	ENSG00000157315	ENST00000288025	0.293729		0
PRKCH	ENSG00000027075	ENST00000332981	0.0187325		0
GSX2	ENSG00000180613	ENST00000326902	0.040074		0
NOMO3	ENSG00000103226	ENST00000263012	0.137139		0
LY96	ENSG00000154589	ENST00000284818	0.839546		0
FRZB	ENSG00000162998	ENST00000295113	0.0254242		0
FXYD7	ENSG00000221946	ENST00000588265	0.316244		0
BAAT	ENSG00000136881	ENST00000259407	0.0992652		0
FAM180B	ENSG00000196666	ENST00000538490	0.19321		0
COL24A1	ENSG00000171502	ENST00000370571	0.0392413		0
CRYBB3	ENSG00000100053	ENST00000215855	0.0784137		0
RAB3C	ENSG00000152932	ENST00000282878	0.00756616		0
CLEC19A	ENSG00000261210	ENST00000636231	0.0526659		0
PDE6A	ENSG00000132915	ENST00000255266	0.0118767		0
POU5F2	ENSG00000248483	ENST00000606183	0.015999		0
MYOZ1	ENSG00000177791	ENST00000359322	0.0515721		0
HMCN2	ENSG00000148357	ENST00000624552	0.00429492		0
TULP1	ENSG00000112041	ENST00000229771	0.0316244		0
OPN5	ENSG00000124818	ENST00000489301	0.0347197		0
PCDHGC3	ENSG00000240184	ENST00000308177	0.0140907		0
DNAH2	ENSG00000183914	ENST00000572933	0.00896607		0
KLRG1	ENSG00000139187	ENST00000266551	0.05022		0
TMEM119	ENSG00000183160	ENST00000392806	0.0251855		0
TCP11	ENSG00000124678	ENST00000673754	0.069692		0
RNF151	ENSG00000179580	ENST00000569714	0.170162		0
TMEM25	ENSG00000149582	ENST00000533102	0.0950975		0
ZNF671	ENSG00000083814	ENST00000317398	0.0275787		0
PCDHA3	ENSG00000255408	ENST00000522353	0.0124063		0
ZAP70	ENSG00000115085	ENST00000264972	0.0275108		0
PCDHA5	ENSG00000204965	ENST00000529859	0.0249048		0
CD3D	ENSG00000167286	ENST00000300692	0.0778673		0
ZNF469	ENSG00000225614	ENST00000565624	0.0195235		0
MNDA	ENSG00000163563	ENST00000368141	0.0390698		0
PEG10	ENSG00000242265	ENST00000612748	0.0259357		0
C2orf78	ENSG00000187833	ENST00000409561	0.0440353		0
DKK3	ENSG00000050165	ENST00000525493	0.101122		0
HOGA1	ENSG00000241935	ENST00000370646	0.0549089		0
CD96	ENSG00000153283	ENST00000283285	0.0157936		0
KCNJ2	ENSG00000123700	ENST00000243457	0.0124362		0
CCER2	ENSG00000262484	ENST00000571838	0.0634283		0
SYT8	ENSG00000149043	ENST00000381968	0.0941626		0
GPSM3	ENSG00000213654	ENST00000375043	0.0920931		0
ADGRG1	ENSG00000205336	ENST00000568909	0.0315203		0
KIAA1755	ENSG00000149633	ENST00000279024	0.0105134		0
WNT5A	ENSG00000114251	ENST00000264634	0.0108555		0
AC253572.1	ENSG00000286106	ENST00000624419	0.0603454		0
MEP1B	ENSG00000141434	ENST00000269202	0.0583751		0
LRG1	ENSG00000171236	ENST00000306390	0.0257366		0
PGAM4	ENSG00000226784	ENST00000458128	0.0396709		0
SPEF1	ENSG00000101222	ENST00000379756	0.212164		0
MPDZ	ENSG00000107186	ENST00000546205	0.0105714		0
TMEM139	ENSG00000178826	ENST00000359333	0.0282289		0
ACOXL	ENSG00000153093	ENST00000439055	0.0282527		0
ACSBG1	ENSG00000103740	ENST00000258873	0.0107874		0
KYAT1	ENSG00000171097	ENST00000436267	0.134829		0
CFB	ENSG00000243649	ENST00000425368	0.0270774		0
DSCAM	ENSG00000171587	ENST00000400454	0.00782216		0
VSX2	ENSG00000119614	ENST00000261980	0.0888585		0
TKTL1	ENSG00000007350	ENST00000369915	0.0266258		0
GK3P	ENSG00000229894	ENST00000505354	0.0717813		0
GUCY2D	ENSG00000132518	ENST00000254854	0.0364368		0
SSMEM1	ENSG00000165120	ENST00000297819	0.0577963		0
NRROS	ENSG00000174004	ENST00000328557	0.0262299		0
JUP	ENSG00000173801	ENST00000393931	0.0573841		0
C1orf68	ENSG00000198854	ENST00000368775	0.0706467		0
EPSTI1	ENSG00000133106	ENST00000313640	0.0212164		0
KCNJ3	ENSG00000162989	ENST00000295101	0.0289731		0
HNF1A	ENSG00000135100	ENST00000541395	0.0201212		0
PNCK	ENSG00000130822	ENST00000447676	0.0422989		0
TMEM266	ENSG00000169758	ENST00000388942	0.0282646		0
ENDOU	ENSG00000111405	ENST00000422538	0.0563867		0
CSF1R	ENSG00000182578	ENST00000286301	0.0168072		0
TPTE	ENSG00000274391	ENST00000618007	0.0311831		0
KRT13	ENSG00000171401	ENST00000246635	0.0782307		0
PKHD1L1	ENSG00000205038	ENST00000378402	0.00671478		0
CDKN2A	ENSG00000147889	ENST00000498124	0.152372		0
NECAB2	ENSG00000103154	ENST00000305202	0.0416939		0
CD79B	ENSG00000007312	ENST00000392795	0.0534639		0
H3C7	ENSG00000277775	ENST00000618052	0.48937		0
CPNE5	ENSG00000124772	ENST00000244751	0.0601829		0
APBA2	ENSG00000034053	ENST00000558402	0.016632		0
U2AF1L5	ENSG00000275895	ENST00000610664	0.212837		0
H3C13	ENSG00000183598	ENST00000331491	0.652494		0
CD207	ENSG00000116031	ENST00000410009	0.0359291		0
C6orf58	ENSG00000184530	ENST00000329722	0.0557305		0
CCDC153	ENSG00000248712	ENST00000503566	0.103542		0
ZNF479	ENSG00000185177	ENST00000331162	0.032357		0
SMPD3	ENSG00000103056	ENST00000219334	0.0127194		0
AXDND1	ENSG00000162779	ENST00000367618	0.0395422		0
CDH2	ENSG00000170558	ENST00000269141	0.0166942		0
OTOGL	ENSG00000165899	ENST00000547103	0.00671714		0

## Sheet: rpkm_sh_RNAseq
ZNF350	ENSG00000256683	ENST00000243644	242	1838	2355	4.27542
AGAP4	ENSG00000188234	ENST00000616763	410	2468	2784	2.74363
C3orf70	ENSG00000187068	ENST00000335012	237	987	7159	0.038798
RASGRP2	ENSG00000068831	ENST00000377494	923	2753	2983	0.0465563
PLEKHA5	ENSG00000052126	ENST00000429027	32	3878	4762	7.81586
STK25	ENSG00000115694	ENST00000316586	242	1520	4515	24.9456
WDR87	ENSG00000171804	ENST00000447313	142	8878	8990	0.00772399
HNRNPA2B1	ENSG00000122566	ENST00000354667	169	1228	3664	242.183
BRIP1	ENSG00000136492	ENST00000259008	275	4022	8182	4.89686
TMEM144	ENSG00000164124	ENST00000296529	283	1318	3210	8.99891
NIBAN2	ENSG00000136830	ENST00000373312	199	2437	3942	102.027
FAM122A	ENSG00000187866	ENST00000394264	100	961	5502	3.72308
STK3	ENSG00000104375	ENST00000523601	400	1957	3107	6.68238
PIGV	ENSG00000060642	ENST00000374145	682	2161	2713	1.51009
OPA3	ENSG00000125741	ENST00000323060	78	618	2250	1.4505
CGGBP1	ENSG00000163320	ENST00000398392	1333	1834	5298	5.85864
MAGEB2	ENSG00000099399	ENST00000378988	98	1055	1607	0.0864202
CYP46A1	ENSG00000036530	ENST00000261835	120	1620	2197	0.0316061
SELENOM	ENSG00000198832	ENST00000402395	418	853	1054	160.223
CCN1	ENSG00000142871	ENST00000451137	224	1367	2278	148.266
THAP6	ENSG00000174796	ENST00000311638	68	734	3549	5.4197
UNC5CL	ENSG00000124602	ENST00000244565	121	1675	3156	0.330032
ANO7	ENSG00000146205	ENST00000274979	103	2902	4128	1.22796
CTSB	ENSG00000164733	ENST00000353047	112	1129	3733	31.1014
NPHP3	ENSG00000113971	ENST00000337331	54	4044	5348	2.15535
MRPL24	ENSG00000143314	ENST00000361531	137	785	883	68.9668
C5	ENSG00000106804	ENST00000223642	29	5057	5464	0.800629
IFNB1	ENSG00000171855	ENST00000380232	73	634	839	0.331054
RBL1	ENSG00000080839	ENST00000373664	69	3273	5686	7.10751
SYCP2L	ENSG00000153157	ENST00000283141	75	2511	2909	0.0238703
CITED2	ENSG00000164442	ENST00000537332	75	900	1780	6.08564
NAPB	ENSG00000125814	ENST00000617876	117	1023	3883	4.18456
HEMK1	ENSG00000114735	ENST00000434410	296	1310	17064	0.874901
SGIP1	ENSG00000118473	ENST00000237247	138	2715	3997	0.1911
PIGU	ENSG00000101464	ENST00000217446	0	1305	1632	9.14786
FAM110A	ENSG00000125898	ENST00000304189	381	1266	1856	3.442
MCM8	ENSG00000125885	ENST00000378886	377	3017	3835	2.80652
DHCR7	ENSG00000172893	ENST00000355527	277	1702	2666	32.6357
ANKRD36C	ENSG00000174501	ENST00000456556	85	5419	5428	3.86339
PTN	ENSG00000105894	ENST00000348225	296	800	1482	0.0468547
BRMS1L	ENSG00000100916	ENST00000216807	179	1148	2637	8.87404
TWF2	ENSG00000247596	ENST00000305533	142	1189	1614	50.2936
DHX8	ENSG00000067596	ENST00000262415	63	3723	5549	13.0518
MPZL3	ENSG00000160588	ENST00000278949	71	776	3983	3.05091
IP6K1	ENSG00000176095	ENST00000613416	653	1976	4806	11.7031
PAM	ENSG00000145730	ENST00000304400	186	3108	3156	21.5181
CDPF1	ENSG00000205643	ENST00000314567	38	407	1489	2.93797
SELPLG	ENSG00000110876	ENST00000228463	177	1461	1704	0.0407504
PRSS36	ENSG00000178226	ENST00000268281	31	2596	2811	0.0247025
NOTUM	ENSG00000185269	ENST00000409678	278	1766	2223	1.59306
GABARAP	ENSG00000170296	ENST00000302386	119	470	1319	113.45
TPD52	ENSG00000076554	ENST00000520527	363	1104	2638	77.4144
MDN1	ENSG00000112159	ENST00000369393	187	16975	18485	14.2897
POLR1E	ENSG00000137054	ENST00000377792	288	1731	2229	36.6041
PARS2	ENSG00000162396	ENST00000371279	92	1517	2356	5.30516
MRPL54	ENSG00000183617	ENST00000330133	19	433	608	21.928
BLM	ENSG00000197299	ENST00000355112	99	4350	5240	6.54632
FEN1	ENSG00000168496	ENST00000305885	139	1279	2016	48.1869
USP27X	ENSG00000273820	ENST00000621775	824	2138	3075	2.07751
TINCR	ENSG00000223573	ENST00000646160	29	389	603	0.115155
AC244197.3	ENSG00000241489	ENST00000651111	2497	3514	9159	0.0909776
COQ10B	ENSG00000115520	ENST00000263960	138	852	2239	18.794
MRPS22	ENSG00000175110	ENST00000495075	432	1512	1547	42.5071
ABR	ENSG00000159842	ENST00000574437	291	2904	3196	22.6827
CABLES2	ENSG00000149679	ENST00000279101	9	1443	3785	4.99004
DYNLT3	ENSG00000165169	ENST00000378581	4	460	920	9.88746
SUZ12	ENSG00000178691	ENST00000322652	240	2457	4495	39.9485
ZNF485	ENSG00000198298	ENST00000374435	192	1515	2052	4.87289
DTWD1	ENSG00000104047	ENST00000251250	207	1119	13776	1.6533
GRID2IP	ENSG00000215045	ENST00000457091	0	3633	3636	0.0190975
PSMB3	ENSG00000277791	ENST00000619426	86	701	762	224.901
CARM1	ENSG00000142453	ENST00000327064	190	2014	3330	35.3241
ANAPC7	ENSG00000196510	ENST00000455511	1	1798	3045	13.7965
HS2ST1	ENSG00000153936	ENST00000370550	402	1470	6759	7.30447
CHCHD10	ENSG00000250479	ENST00000401675	68	515	691	73.4583
ACTL10	ENSG00000182584	ENST00000330271	555	1290	1583	0.965035
TYRO3	ENSG00000092445	ENST00000263798	46	2716	8032	7.91041
PDGFRL	ENSG00000104213	ENST00000541323	445	1570	1905	4.59279
PEBP1	ENSG00000089220	ENST00000261313	86	647	1431	171.243
TPPP	ENSG00000171368	ENST00000360578	79	736	5979	1.12653
NHLRC3	ENSG00000188811	ENST00000379600	184	1225	3411	9.01827
PCID2	ENSG00000126226	ENST00000622406	81	1440	1937	18.8563
TDRD3	ENSG00000083544	ENST00000535286	72	2304	2579	6.16574
C15orf62	ENSG00000188277	ENST00000344320	516	1041	2470	0.112451
ATP2B1	ENSG00000070961	ENST00000428670	457	4117	7032	6.67528
RPL36AL	ENSG00000165502	ENST00000298289	101	419	676	267.791
GTPBP8	ENSG00000163607	ENST00000619116	0	921	1378	16.8306
DYSF	ENSG00000135636	ENST00000410020	144	6501	6775	0.215234
NRDE2	ENSG00000119720	ENST00000354366	37	3529	14008	1.14508
SAP130	ENSG00000136715	ENST00000357702	132	3381	4173	16.823
AGL	ENSG00000162688	ENST00000294724	478	5074	7446	13.0559
TBC1D12	ENSG00000108239	ENST00000225235	73	2398	5637	2.747
CDC14A	ENSG00000079335	ENST00000644676	59	1931	2015	4.51437
HNRNPR	ENSG00000125944	ENST00000374616	109	2017	2691	129.175
GRAMD1B	ENSG00000023171	ENST00000635736	99	2730	2814	1.01172
PKLR	ENSG00000143627	ENST00000342741	43	1765	3047	0.0227892
ZBED6CL	ENSG00000188707	ENST00000343855	2514	3222	4831	4.70015
ZSCAN16	ENSG00000196812	ENST00000340487	100	1144	1279	4.34331
KDM6B	ENSG00000132510	ENST00000254846	389	5435	6713	19.9431
ATP6V1H	ENSG00000047249	ENST00000359530	247	1696	2120	32.8524
CTDNEP1	ENSG00000175826	ENST00000574322	438	1170	1767	57.9638
DHX32	ENSG00000089876	ENST00000284690	468	2697	3050	10.0857
AC007040.2	ENSG00000258881	ENST00000606025	579	1170	4170	1.88167
EIF3E	ENSG00000104408	ENST00000220849	15	1350	2022	482.156
SLC27A4	ENSG00000167114	ENST00000300456	318	2247	3229	57.9767
CAST	ENSG00000153113	ENST00000508830	163	2536	2539	90.9622
VAMP8	ENSG00000118640	ENST00000263864	61	361	679	13.2946
INPP5F	ENSG00000198825	ENST00000650623	213	3609	4979	6.97315
STRBP	ENSG00000165209	ENST00000348403	452	2468	6451	21.3235
ZNF367	ENSG00000165244	ENST00000375256	338	1388	3687	16.159
IDH3A	ENSG00000166411	ENST00000299518	42	1140	4083	14.6428
COG8	ENSG00000213380	ENST00000306875	34	1951	4247	5.10122
POLR2D	ENSG00000144231	ENST00000272645	55	481	5038	18.8965
CAMTA2	ENSG00000108509	ENST00000414043	154	3877	4589	13.7697
NCEH1	ENSG00000144959	ENST00000538775	138	1482	4315	4.66679
LSM6	ENSG00000164167	ENST00000296581	104	344	2226	9.23353
BNIP1	ENSG00000113734	ENST00000231668	104	917	1339	8.60853
NUDT12	ENSG00000112874	ENST00000230792	93	1479	3488	4.7978
PPTC7	ENSG00000196850	ENST00000354300	287	1199	4994	15.0168
MRPL30	ENSG00000185414	ENST00000338148	93	576	4435	22.4678
VPS13A	ENSG00000197969	ENST00000360280	171	9693	15227	10.4429
NEK9	ENSG00000119638	ENST00000238616	127	3064	8278	6.61001
ARFRP1	ENSG00000101246	ENST00000622789	116	719	2518	7.30788
C12orf49	ENSG00000111412	ENST00000261318	169	784	8426	8.26572
EPC2	ENSG00000135999	ENST00000258484	267	2688	3883	7.09945
PAN3	ENSG00000152520	ENST00000380958	113	2774	5590	7.44074
ASH1L	ENSG00000116539	ENST00000368346	640	9547	11942	8.12308
LOX	ENSG00000113083	ENST00000231004	274	1525	5076	0.0273596
GPRASP1	ENSG00000198932	ENST00000652542	1297	5482	6458	0.247304
DOP1B	ENSG00000142197	ENST00000399151	85	6979	7685	2.05108
MAOA	ENSG00000189221	ENST00000338702	123	1704	4015	0.0518844
RHPN2	ENSG00000131941	ENST00000254260	36	2094	3501	14.3994
RUNX2	ENSG00000124813	ENST00000576263	0	1626	2256	0.615591
ZNF596	ENSG00000172748	ENST00000398612	311	1823	2803	1.13956
H2BC7	ENSG00000277224	ENST00000356530	39	417	1196	0.232236
CCDC17	ENSG00000159588	ENST00000528266	145	2011	2245	0.463955
PIGS	ENSG00000087111	ENST00000308360	28	1693	2529	20.3182
FMC1	ENSG00000164898	ENST00000297534	48	387	1014	3.15008
DDX24	ENSG00000089737	ENST00000621632	89	2666	5573	45.1171
SLC16A2	ENSG00000147100	ENST00000587091	145	1762	4128	7.0818
UTP4	ENSG00000141076	ENST00000314423	43	2101	2188	87.1474
FAM122C	ENSG00000156500	ENST00000645433	272	1082	1459	0.237967
MGAT2	ENSG00000168282	ENST00000305386	470	1811	2683	26.1398
KANK3	ENSG00000186994	ENST00000593649	66	2586	2672	0.441788
ST3GAL1	ENSG00000008513	ENST00000521180	1017	2037	6951	8.38139
LHFPL4	ENSG00000156959	ENST00000287585	306	1047	4900	1.10535
KSR1	ENSG00000141068	ENST00000644974	174	2958	6004	2.82196
LTBP4	ENSG00000090006	ENST00000308370	0	4872	4948	5.43104
DNLZ	ENSG00000213221	ENST00000371738	30	564	3096	12.1114
TMEM140	ENSG00000146859	ENST00000275767	223	778	1997	0.312943
AKAP5	ENSG00000179841	ENST00000394718	378	1659	6487	2.36565
IFI44L	ENSG00000137959	ENST00000370751	134	1490	5829	1.6082
FERMT3	ENSG00000149781	ENST00000279227	95	2096	2489	0.334779
STX3	ENSG00000166900	ENST00000337979	230	1097	6154	18.2454
TMEM169	ENSG00000163449	ENST00000454545	326	1217	3460	0.0802759
GSTA4	ENSG00000170899	ENST00000370963	54	720	1240	7.83985
MOB2	ENSG00000182208	ENST00000329957	223	1027	1745	9.35134
CFLAR	ENSG00000003402	ENST00000309955	455	1895	14612	2.04343
UBP1	ENSG00000153560	ENST00000283629	557	2177	4175	30.9522
NPL	ENSG00000135838	ENST00000258317	22	982	2461	3.69625
C18orf21	ENSG00000141428	ENST00000592875	50	710	985	19.7389
RNF146	ENSG00000118518	ENST00000368314	424	1501	2369	4.57258
CXorf38	ENSG00000185753	ENST00000327877	41	998	4244	5.64476
EMD	ENSG00000102119	ENST00000369842	190	952	1281	44.4494
RUSC2	ENSG00000198853	ENST00000455600	569	5117	5636	11.8893
ACTL6A	ENSG00000136518	ENST00000429709	167	1454	1854	48.3149
DPP7	ENSG00000176978	ENST00000371579	20	1496	1601	90.6476
BRI3BP	ENSG00000184992	ENST00000671775	146	992	6703	20.8326
FOXP4	ENSG00000137166	ENST00000373060	458	2498	5948	8.90748
PDE3B	ENSG00000152270	ENST00000282096	272	3608	5995	4.72577
TMEM230	ENSG00000089063	ENST00000342308	48	597	1541	32.0382
TCTE3	ENSG00000184786	ENST00000366774	114	708	787	0.529393
CDCA8	ENSG00000134690	ENST00000373055	175	1015	2371	32.7425
DDN	ENSG00000181418	ENST00000421952	88	2221	3815	2.71202
MTG2	ENSG00000101181	ENST00000370823	18	1236	2929	13.0627
SESN3	ENSG00000149212	ENST00000536441	342	1818	9563	0.580894
DDX54	ENSG00000123064	ENST00000314045	28	2674	4380	33.0547
H2AZ1	ENSG00000164032	ENST00000296417	105	489	866	286.094
RPL35	ENSG00000136942	ENST00000348462	45	414	452	3971.98
CCNH	ENSG00000134480	ENST00000651575	0	975	978	46.2924
PRRG4	ENSG00000135378	ENST00000257836	269	947	5543	7.47878
SLC25A17	ENSG00000100372	ENST00000435456	98	1019	2226	15.7844
CRYAB	ENSG00000109846	ENST00000533475	450	975	1117	0.0621653
ZNF91	ENSG00000167232	ENST00000300619	117	3690	5400	7.2782
ZNF493	ENSG00000196268	ENST00000392288	109	2431	5023	3.89841
GSDMB	ENSG00000073605	ENST00000418519	131	1379	1597	2.34796
RBAK	ENSG00000146587	ENST00000396912	581	2723	6612	7.26733
ROBO3	ENSG00000154134	ENST00000397801	146	4304	4528	4.86132
TTC6	ENSG00000139865	ENST00000553443	0	5658	5833	0.464274
ZMYM1	ENSG00000197056	ENST00000650449	814	4240	4608	7.05236
SEMA3D	ENSG00000153993	ENST00000284136	44	2375	6265	1.40762
PES1	ENSG00000100029	ENST00000354694	77	1841	2265	79.8315
PTPN3	ENSG00000070159	ENST00000374541	106	2845	6704	11.8079
CREBRF	ENSG00000164463	ENST00000296953	319	2236	7778	1.60696
C17orf58	ENSG00000186665	ENST00000580729	233	1250	2065	9.81893
FGF7	ENSG00000140285	ENST00000267843	465	1047	5321	0.117449
EEF2K	ENSG00000103319	ENST00000263026	478	2653	7398	7.49014
DOCK8	ENSG00000107099	ENST00000432829	112	6409	7452	1.63067
TRIP11	ENSG00000100815	ENST00000267622	374	6311	9996	7.28008
PELO	ENSG00000152684	ENST00000274311	1009	2164	4371	12.3118
SIX4	ENSG00000100625	ENST00000216513	277	2620	6491	6.36512
CCSER2	ENSG00000107771	ENST00000372088	259	3400	7653	4.81797
METTL7B	ENSG00000170439	ENST00000614691	77	905	1368	58.8807
AIMP2	ENSG00000106305	ENST00000223029	92	1052	1198	30.2562
EIF2B1	ENSG00000111361	ENST00000424014	129	1044	2397	16.3964
CHSY1	ENSG00000131873	ENST00000254190	592	2998	4662	5.92805
ING4	ENSG00000111653	ENST00000396807	39	786	1393	3.14044
CACUL1	ENSG00000151893	ENST00000369151	208	1315	11035	12.3586
CTDSPL	ENSG00000144677	ENST00000273179	320	1148	4753	8.10824
ERP29	ENSG00000089248	ENST00000261735	40	823	1623	47.362
RRM2	ENSG00000171848	ENST00000360566	291	1638	3673	137.025
AC013489.1	ENSG00000173867	ENST00000649547	140	1790	3269	0.212416
MRPS27	ENSG00000113048	ENST00000513900	10	1294	1369	62.2361
NELFA	ENSG00000185049	ENST00000542778	243	1860	2465	29.522
OR2AG2	ENSG00000188124	ENST00000641124	892	1840	4224	0.0986345
WAPL	ENSG00000062650	ENST00000298767	450	4020	6310	21.1287
KHSRP	ENSG00000088247	ENST00000398148	93	2226	2993	84.3333
DPH7	ENSG00000148399	ENST00000277540	148	1504	2302	18.2495
TUBB1	ENSG00000101162	ENST00000217133	94	1447	3321	0.020909
FGFR1OP2	ENSG00000111790	ENST00000229395	255	1014	2932	17.3833
EXO1	ENSG00000174371	ENST00000366548	569	3107	3449	22.4684
RELCH	ENSG00000134444	ENST00000256858	248	3998	5579	7.79147
PMS1	ENSG00000064933	ENST00000441310	233	3029	3225	11.4332
CTDP1	ENSG00000060069	ENST00000613122	147	3030	5866	7.43394
KHK	ENSG00000138030	ENST00000260599	513	1407	2411	6.99859
MS4A4E	ENSG00000214787	ENST00000651255	196	1189	2465	2.73247
INKA1	ENSG00000185614	ENST00000652560	0	861	864	1.84848
GJA3	ENSG00000121743	ENST00000241125	180	1485	5214	0.399532
NUCB2	ENSG00000070081	ENST00000529010	245	1505	2300	20.8618
TAC3	ENSG00000166863	ENST00000615887	139	502	1120	0.0619988
NDUFB2	ENSG00000090266	ENST00000476279	74	389	1666	50.9328
UBE2NL	ENSG00000276380	ENST00000618570	30	489	1185	0.058598
HNRNPC	ENSG00000092199	ENST00000554455	190	1108	1784	367.394
ZNF395	ENSG00000186918	ENST00000344423	126	1665	4797	6.57185
CDC26	ENSG00000176386	ENST00000374206	342	597	871	43.9273
UTP6	ENSG00000108651	ENST00000261708	81	1872	4330	19.4364
MED6	ENSG00000133997	ENST00000615788	53	824	1700	13.7652
FBXO43	ENSG00000156509	ENST00000428847	682	2806	3260	0.0213002
TRPS1	ENSG00000104447	ENST00000395715	578	4460	9990	2.88459
FAM81A	ENSG00000157470	ENST00000288228	174	1278	3458	0.542176
DIAPH3	ENSG00000139734	ENST00000400324	162	3741	4745	15.4389
CYB561D2	ENSG00000114395	ENST00000418577	576	1242	1533	8.9233
UPK3BL1	ENSG00000267368	ENST00000340457	50	839	1342	23.2325
AC107871.1	ENSG00000260007	ENST00000562767	134	410	3389	3.99544
NPIPA1	ENSG00000183426	ENST00000328085	0	1050	1084	2.37014
GLUD1	ENSG00000148672	ENST00000277865	74	1748	3300	52.6892
MT-CO2	ENSG00000198712	ENST00000361739	0	681	684	11857.2
ZNFX1	ENSG00000124201	ENST00000371752	85	5839	7212	16.9264
CDAN1	ENSG00000140326	ENST00000356231	26	3707	4657	7.91753
ZKSCAN2	ENSG00000155592	ENST00000328086	718	3619	7437	2.75439
GSKIP	ENSG00000100744	ENST00000556095	1812	2229	3834	5.75939
SCAMP2	ENSG00000140497	ENST00000268099	110	1097	2453	29.8363
DSG3	ENSG00000134757	ENST00000257189	137	3134	5579	0.0124464
TMEM248	ENSG00000106609	ENST00000341567	255	1197	4229	22.0516
SENP2	ENSG00000163904	ENST00000296257	119	1886	5596	11.6889
TTL	ENSG00000114999	ENST00000233336	189	1320	14267	6.45375
ARF5	ENSG00000004059	ENST00000000233	88	628	1032	171.982
CLPTM1	ENSG00000104853	ENST00000337392	16	2023	2470	61.0048
RBM5	ENSG00000003756	ENST00000347869	164	2609	3177	22.0752
KLHL35	ENSG00000149243	ENST00000539798	0	1749	1936	3.76604
KIAA0319L	ENSG00000142687	ENST00000325722	225	3372	4777	9.88451
BMT2	ENSG00000164603	ENST00000297145	125	1340	3940	4.6175
NOL7	ENSG00000225921	ENST00000451315	24	795	1683	73.3583
ZC3H7B	ENSG00000100403	ENST00000352645	254	3185	5906	22.4447
CDC37	ENSG00000105401	ENST00000222005	63	1197	1618	243.808
SNX8	ENSG00000106266	ENST00000222990	20	1415	4704	10.4365
ACTG2	ENSG00000163017	ENST00000409624	643	1771	2064	0.0336428
ABCC5	ENSG00000114770	ENST00000334444	110	4421	5790	8.17913
ZNF768	ENSG00000169957	ENST00000380412	153	1773	2289	27.9089
PDCD6	ENSG00000249915	ENST00000264933	75	648	1110	54.2372
FAM222A	ENSG00000139438	ENST00000538780	1119	2475	3685	1.20599
BRCA1	ENSG00000012048	ENST00000471181	232	5884	7270	8.99742
CSNK1G1	ENSG00000169118	ENST00000607537	410	1835	2083	7.86727
MON2	ENSG00000061987	ENST00000641654	391	5545	10382	6.86896
PPDPF	ENSG00000125534	ENST00000370177	145	565	627	222.049
XRCC2	ENSG00000196584	ENST00000359321	62	902	4771	15.3694
PRPS1	ENSG00000147224	ENST00000643795	133	1096	1382	69.9914
AK7	ENSG00000140057	ENST00000267584	27	2196	3283	0.549925
EFHC1	ENSG00000096093	ENST00000637353	120	2043	3829	1.37826
CRIM1	ENSG00000150938	ENST00000280527	515	3623	6060	9.01786
PKD1	ENSG00000008710	ENST00000262304	209	13118	14140	12.9596
GPR83	ENSG00000123901	ENST00000243673	172	1441	4277	0.0649415
WDR1	ENSG00000071127	ENST00000382452	283	2101	3142	114.015
KCNN1	ENSG00000105642	ENST00000222249	319	1948	3625	0.0574665
CAP2	ENSG00000112186	ENST00000229922	153	1584	2925	7.16939
STX2	ENSG00000111450	ENST00000392373	151	1015	3441	4.90369
USP37	ENSG00000135913	ENST00000258399	403	3340	8022	4.33667
SLC30A6	ENSG00000152683	ENST00000379343	37	1540	2354	6.01762
TEDC1	ENSG00000185347	ENST00000392523	121	1606	1845	7.82832
SUMO3	ENSG00000184900	ENST00000397893	0	441	520	19.2292
BRICD5	ENSG00000182685	ENST00000562360	0	780	783	0.798146
KIF17	ENSG00000117245	ENST00000247986	311	3398	3969	0.0174953
SSR2	ENSG00000163479	ENST00000295702	64	613	1108	186.569
H3-3A	ENSG00000163041	ENST00000366815	119	527	2263	148.236
PICK1	ENSG00000100151	ENST00000404072	347	1592	2164	5.23036
STARD7	ENSG00000084090	ENST00000337288	384	1494	3368	55.955
DGKE	ENSG00000153933	ENST00000284061	128	1829	8608	4.57385
KRTAP2-3	ENSG00000212724	ENST00000391418	64	448	875	2.93626
PMEL	ENSG00000185664	ENST00000449260	11	2015	2127	0.326463
SERINC3	ENSG00000132824	ENST00000342374	119	1538	4396	24.2467
CCDC57	ENSG00000176155	ENST00000665763	245	3326	3488	3.72277
PCDHGA11	ENSG00000253873	ENST00000398587	177	2982	4787	0.0725284
RHEBL1	ENSG00000167550	ENST00000301068	194	743	1173	6.15654
SLC17A7	ENSG00000104888	ENST00000221485	148	1828	2949	0.141279
LRRCC1	ENSG00000133739	ENST00000360375	58	3154	3726	19.9035
BAX	ENSG00000087088	ENST00000293288	0	654	1358	54.0476
SYT7	ENSG00000011347	ENST00000539008	256	2314	7230	0.624276
PPP1CC	ENSG00000186298	ENST00000340766	232	1243	1472	114.112
CES2	ENSG00000172831	ENST00000652196	0	1869	1872	18.6579
C5orf34	ENSG00000172244	ENST00000306862	379	2293	2502	7.38237
NMNAT3	ENSG00000163864	ENST00000646611	490	1528	2325	0.866117
ZNF282	ENSG00000170265	ENST00000610704	44	2057	3651	24.3444
GALE	ENSG00000117308	ENST00000617979	119	1163	1516	26.9785
GPR161	ENSG00000143147	ENST00000537209	618	2265	8256	3.96144
TXNDC12	ENSG00000117862	ENST00000371626	95	611	1416	66.5944
VSIR	ENSG00000107738	ENST00000394957	81	1014	4714	0.0147303
AQP11	ENSG00000178301	ENST00000313578	40	853	1835	1.17308
CTU2	ENSG00000174177	ENST00000567949	9	1767	1905	23.7294
NT5M	ENSG00000205309	ENST00000616989	216	918	1635	1.40151
SENP6	ENSG00000112701	ENST00000447266	645	3981	6671	18.6738
LZTFL1	ENSG00000163818	ENST00000296135	128	1025	4026	2.48365
HNRNPA1	ENSG00000135486	ENST00000340913	53	1169	1842	706.148
WWOX	ENSG00000186153	ENST00000566780	125	1367	2241	4.61685
ABHD1	ENSG00000143994	ENST00000316470	134	1349	1420	0.440104
MYL5	ENSG00000215375	ENST00000400159	105	624	666	0.93836
LYPD3	ENSG00000124466	ENST00000244333	37	1075	1642	1.18409
EAF2	ENSG00000145088	ENST00000451944	49	838	960	3.54427
EPX	ENSG00000121053	ENST00000225371	121	2266	2719	0.0255383
ZNF438	ENSG00000183621	ENST00000442986	435	2919	3245	19.6654
PTOV1	ENSG00000104960	ENST00000391842	170	1418	1875	29.442
ABT1	ENSG00000146109	ENST00000274849	30	846	2943	14.9825
SH2D3A	ENSG00000125731	ENST00000245908	117	1845	2281	4.17058
UCHL3	ENSG00000118939	ENST00000377595	30	720	844	97.1648
TDG	ENSG00000139372	ENST00000392872	166	1396	3183	15.9253
TIGD2	ENSG00000180346	ENST00000603357	1292	2867	3217	5.46098
EPB41	ENSG00000159023	ENST00000343067	127	2719	5956	18.6305
SSH1	ENSG00000084112	ENST00000326495	87	3234	13034	6.77658
COL6A3	ENSG00000163359	ENST00000295550	242	9773	10532	0.0263725
NAGA	ENSG00000198951	ENST00000396398	515	1748	3696	16.1761
EIF4EBP2	ENSG00000148730	ENST00000373218	257	617	7491	14.4699
PTGS1	ENSG00000095303	ENST00000362012	61	1858	5020	0.0276648
NUP107	ENSG00000111581	ENST00000229179	88	2863	6213	21.6039
UNC50	ENSG00000115446	ENST00000409975	1130	1958	2172	6.23413
METTL4	ENSG00000101574	ENST00000574538	795	2211	3684	3.16658
FAM204A	ENSG00000165669	ENST00000369183	264	963	13898	4.47669
FP565260.3	ENSG00000277117	ENST00000612610	187	1114	1162	0.358547
TEX50	ENSG00000232113	ENST00000417563	184	715	812	0.0855156
UBAC1	ENSG00000130560	ENST00000371756	211	1426	1860	42.6712
RANBP17	ENSG00000204764	ENST00000523189	16	3280	4440	0.875803
CFAP97	ENSG00000164323	ENST00000458385	119	1715	4851	25.1789
FOXD4	ENSG00000170122	ENST00000382500	85	1402	1974	1.12565
SLC12A8	ENSG00000221955	ENST00000393469	50	2192	3447	6.08369
ANKRD63	ENSG00000230778	ENST00000434396	0	1140	1143	0.0607512
C19orf48	ENSG00000167747	ENST00000391812	922	1273	1666	87.8612
ARAF	ENSG00000078061	ENST00000290277	211	2038	2504	12.3126
KCNN2	ENSG00000080709	ENST00000512097	702	3273	3594	0.0193207
PISD	ENSG00000241878	ENST00000439502	224	1451	1963	18.925
EXOC5	ENSG00000070367	ENST00000413566	251	2384	8513	19.2663
ASXL1	ENSG00000171456	ENST00000375687	445	5068	7052	11.1267
DHPS	ENSG00000095059	ENST00000614126	5	1115	1124	18.1628
ZFC3H1	ENSG00000133858	ENST00000378743	238	6205	7164	6.7946
C16orf58	ENSG00000140688	ENST00000327237	18	1422	2785	15.1593
HMCN1	ENSG00000143341	ENST00000271588	389	17294	18368	0.00756083
UBR1	ENSG00000159459	ENST00000290650	16	5263	7698	9.65178
KLHL5	ENSG00000109790	ENST00000381930	75	2346	3288	5.89215
SQOR	ENSG00000137767	ENST00000568606	189	1539	1792	11.121
ASMTL	ENSG00000169093	ENST00000381317	69	1932	2065	22.6306
DCAF7	ENSG00000136485	ENST00000614556	201	1227	6324	27.2858
ALDH7A1	ENSG00000164904	ENST00000636879	21	1683	2501	33.9003
NUP188	ENSG00000095319	ENST00000372577	21	5268	5689	88.5773
APBB1	ENSG00000166313	ENST00000389906	141	2271	2684	10.659
C8orf37	ENSG00000156172	ENST00000286688	12	633	3340	1.89189
DRAM2	ENSG00000156171	ENST00000286692	618	1416	2246	12.4594
NRAS	ENSG00000213281	ENST00000369535	131	698	4326	35.4256
TRMU	ENSG00000100416	ENST00000645190	51	1314	1651	17.3702
UBXN11	ENSG00000158062	ENST00000374222	465	2025	2043	4.82638
THBS4	ENSG00000113296	ENST00000350881	190	3073	3222	0.15086
KCNJ4	ENSG00000168135	ENST00000303592	259	1594	2065	0.134506
RPL6	ENSG00000089009	ENST00000424576	186	1050	1074	1836.76
DTWD2	ENSG00000169570	ENST00000510708	36	930	5776	3.69073
RAD23B	ENSG00000119318	ENST00000358015	351	1578	4114	104.428
CA13	ENSG00000185015	ENST00000321764	371	1157	3884	15.697
PTS	ENSG00000150787	ENST00000280362	16	451	872	17.8375
PDAP1	ENSG00000106244	ENST00000350498	49	592	2604	108.398
POP1	ENSG00000104356	ENST00000401707	100	3172	4739	29.525
FGD3	ENSG00000127084	ENST00000337352	482	2657	3303	3.34264
UBL4A	ENSG00000102178	ENST00000369653	31	571	711	29.4943
RCAN3	ENSG00000117602	ENST00000374395	374	1097	6863	2.87346
NUP88	ENSG00000108559	ENST00000573584	12	2235	3611	31.7868
PRRC1	ENSG00000164244	ENST00000512635	141	1527	2726	22.0339
GFOD2	ENSG00000141098	ENST00000268797	241	1396	2018	12.2842
RPL29	ENSG00000162244	ENST00000648640	179	680	910	1195.95
DDX55	ENSG00000111364	ENST00000238146	50	1850	2656	20.3401
KBTBD11	ENSG00000176595	ENST00000320248	1167	3036	6911	5.11421
CANT1	ENSG00000171302	ENST00000302345	495	1698	3534	18.5877
GPR180	ENSG00000152749	ENST00000376958	71	1391	8884	7.15959
ATP5MF	ENSG00000241468	ENST00000449683	26	320	460	571.812
TAF4	ENSG00000130699	ENST00000252996	0	3255	4628	5.74654
YJU2	ENSG00000105248	ENST00000262962	67	1036	1431	9.85049
TENT5B	ENSG00000158246	ENST00000289166	180	1455	2382	0.20406
SAP30BP	ENSG00000161526	ENST00000584667	35	959	2500	26.4978
SLC30A7	ENSG00000162695	ENST00000357650	173	1301	8204	6.60192
RERE	ENSG00000142599	ENST00000337907	635	5333	8026	5.19968
MARK4	ENSG00000007047	ENST00000262891	318	2574	5151	13.3593
RUFY2	ENSG00000204130	ENST00000388768	327	2250	4502	5.5372
LCE1F	ENSG00000240386	ENST00000334371	0	354	357	0.97253
ITCH	ENSG00000078747	ENST00000665346	153	2862	3159	19.4973
C9orf152	ENSG00000188959	ENST00000400613	610	1327	2717	0.0255571
ZNF79	ENSG00000196152	ENST00000342483	406	1900	2078	7.48521
ATP5IF1	ENSG00000130770	ENST00000335514	60	378	503	198.238
AC005747.1	ENSG00000007237	ENST00000432992	161	1589	4970	0.0139716
TBC1D22B	ENSG00000065491	ENST00000373491	146	1661	3462	5.89687
GTF2I	ENSG00000263001	ENST00000650807	88	3565	4730	59.9257
DEK	ENSG00000124795	ENST00000507591	149	1289	3093	104.057
COL13A1	ENSG00000197467	ENST00000645393	557	2741	3187	0.174305
GRSF1	ENSG00000132463	ENST00000254799	63	1503	6610	27.0086
KIN	ENSG00000151657	ENST00000379562	60	1239	6360	3.82131
RRAGA	ENSG00000155876	ENST00000380527	233	1172	1599	32.7
DRD4	ENSG00000069696	ENST00000176183	36	1293	1399	0.347442
NUMA1	ENSG00000137497	ENST00000393695	332	6677	7343	22.7711
ATP2C1	ENSG00000017260	ENST00000507488	220	3139	3579	32.6142
ARHGAP5	ENSG00000100852	ENST00000345122	300	4806	9589	12.9768
APOBEC3C	ENSG00000244509	ENST00000361441	106	676	2644	28.0223
AP3S1	ENSG00000177879	ENST00000316788	103	682	1276	41.1408
SARNP	ENSG00000205323	ENST00000552080	8	647	726	129.313
ITGB5	ENSG00000082781	ENST00000296181	365	2762	4440	9.88406
ATOX1	ENSG00000177556	ENST00000521264	110	329	4341	6.51037
TMEM158	ENSG00000249992	ENST00000503771	260	1160	1822	28.774
SHISAL1	ENSG00000138944	ENST00000381176	233	830	6853	0.050663
MOB4	ENSG00000115540	ENST00000323303	21	696	3752	12.5108
SPATA17	ENSG00000162814	ENST00000366933	35	1118	5798	0.0479053
PLA2G2D	ENSG00000117215	ENST00000375105	38	473	2651	0.0261934
FUNDC2	ENSG00000165775	ENST00000369498	95	662	6297	8.12709
GABBR1	ENSG00000204681	ENST00000377034	334	3217	4525	4.91058
SMAD7	ENSG00000101665	ENST00000262158	1628	2906	4428	0.54886
EGFL8	ENSG00000241404	ENST00000395512	105	984	1312	3.38725
ZBED4	ENSG00000100426	ENST00000216268	475	3988	6893	9.11678
UBXN1	ENSG00000162191	ENST00000294119	132	1068	1291	74.9787
PLAAT1	ENSG00000127252	ENST00000650797	91	910	1062	2.48462
TPGS2	ENSG00000134779	ENST00000590842	75	987	1239	36.9891
VDAC1	ENSG00000213585	ENST00000395047	202	1051	1873	156.821
ATP8A1	ENSG00000124406	ENST00000381668	232	3724	8270	0.0251894
PDLIM5	ENSG00000163110	ENST00000615540	181	2056	6219	3.4055
EIF1AD	ENSG00000175376	ENST00000533544	364	859	2916	18.4789
BBS2	ENSG00000125124	ENST00000245157	162	2325	2744	10.4259
LAMC3	ENSG00000050555	ENST00000361069	41	4766	7455	0.102458
CLU	ENSG00000120885	ENST00000316403	75	1422	2749	65.8771
FAM43A	ENSG00000185112	ENST00000329759	944	2213	3155	2.20091
PLAC8	ENSG00000145287	ENST00000426923	79	424	2253	0.0308205
CASP2	ENSG00000106144	ENST00000310447	105	1461	4089	29.2087
ESRRA	ENSG00000173153	ENST00000406310	0	1518	2293	29.7984
MROH8	ENSG00000101353	ENST00000400441	0	2838	3345	0.0415179
RNFT1	ENSG00000189050	ENST00000305783	77	1382	2122	19.3067
BOLA3	ENSG00000163170	ENST00000327428	38	359	555	83.5766
TWIST2	ENSG00000233608	ENST00000612363	131	611	1342	0.0517427
ARHGAP19	ENSG00000213390	ENST00000358531	10	1492	5438	5.45243
ALPK1	ENSG00000073331	ENST00000650871	253	3985	5399	2.86809
LYZ	ENSG00000090382	ENST00000261267	28	472	1490	0.0466031
S100A3	ENSG00000188015	ENST00000368713	83	386	742	5.14707
SCD	ENSG00000099194	ENST00000370355	272	1349	5245	73.4898
C12orf76	ENSG00000174456	ENST00000652456	0	405	408	0.510578
TMPRSS7	ENSG00000176040	ENST00000452346	3	2532	2616	0.0265438
B3GNT9	ENSG00000237172	ENST00000449549	320	1526	2702	7.94099
YWHAQ	ENSG00000134308	ENST00000381844	164	899	2216	239.682
PLAC1	ENSG00000170965	ENST00000359237	274	910	1119	0.186163
KIF21A	ENSG00000139116	ENST00000361418	16	5038	5044	21.9164
BCL2L12	ENSG00000126453	ENST00000616144	682	1684	1854	33.3336
MKNK2	ENSG00000099875	ENST00000250896	245	1640	3774	39.3375
MPG	ENSG00000103152	ENST00000219431	231	1125	1193	26.1923
EIF5A	ENSG00000132507	ENST00000572815	192	750	811	467.662
GDF9	ENSG00000164404	ENST00000378673	867	2229	2640	0.0263025
MFSD13A	ENSG00000138111	ENST00000238936	237	1788	2852	9.76329
RAB3GAP2	ENSG00000118873	ENST00000358951	116	4295	7256	14.2782
MANEA	ENSG00000172469	ENST00000358812	142	1528	4578	9.70746
TMEM203	ENSG00000187713	ENST00000343666	234	642	1567	31.7282
YPEL5	ENSG00000119801	ENST00000379520	504	867	2560	9.98181
TAS2R19	ENSG00000212124	ENST00000390673	49	946	1002	0.2079
NRN1	ENSG00000124785	ENST00000622188	314	818	1795	4.21661
PPP2R5D	ENSG00000112640	ENST00000485511	108	1914	2973	25.8789
SFR1	ENSG00000156384	ENST00000369727	19	754	1438	4.39424
TRMT9B	ENSG00000250305	ENST00000524591	493	1855	9591	0.00723998
PPM1L	ENSG00000163590	ENST00000498165	78	1158	10906	1.33707
SEMA3B	ENSG00000012171	ENST00000611067	27	2289	2292	0.181777
TXNRD1	ENSG00000198431	ENST00000525566	24	1971	3860	82.6068
RFC1	ENSG00000035928	ENST00000381897	134	3578	4886	29.9868
CXCL8	ENSG00000169429	ENST00000307407	90	387	1642	1.77614
PDCD2	ENSG00000071994	ENST00000541970	56	1088	3355	27.4236
COMMD1	ENSG00000173163	ENST00000311832	32	602	911	15.7018
RAB9B	ENSG00000123570	ENST00000243298	314	917	3772	0.699541
MGA	ENSG00000174197	ENST00000219905	181	9376	12042	8.41314
DDX6	ENSG00000110367	ENST00000620157	361	1810	6152	38.7037
ATF7IP2	ENSG00000166669	ENST00000396560	227	2273	3665	1.8757
PPIE	ENSG00000084072	ENST00000372830	0	942	1198	31.7633
C1QTNF2	ENSG00000145861	ENST00000393975	4	994	2385	0.145574
CUL7	ENSG00000044090	ENST00000535468	87	5433	5504	7.14068
ZMAT5	ENSG00000100319	ENST00000344318	163	673	945	12.859
METTL16	ENSG00000127804	ENST00000263092	130	1816	5740	8.21409
PIGT	ENSG00000124155	ENST00000279036	16	1750	2168	60.7588
PFDN4	ENSG00000101132	ENST00000371419	14	416	1230	42.3407
HMGA1	ENSG00000137309	ENST00000447654	489	810	2159	804.929
CRYBG1	ENSG00000112297	ENST00000633556	192	6585	8471	0.0245917
ITPR1	ENSG00000150995	ENST00000649015	115	8389	9589	3.43971
EXOSC10	ENSG00000171824	ENST00000376936	38	2693	2796	42.4679
SPATA1	ENSG00000122432	ENST00000490879	93	1470	2888	0.0240439
PPL	ENSG00000118898	ENST00000345988	103	5371	6251	0.0444336
SHKBP1	ENSG00000160410	ENST00000291842	27	2148	2341	36.0393
RBM7	ENSG00000076053	ENST00000375490	143	944	2064	20.3202
CD274	ENSG00000120217	ENST00000381577	69	939	3634	63.305
SLC25A33	ENSG00000171612	ENST00000302692	227	1190	3865	12.1989
PPA1	ENSG00000180817	ENST00000373232	102	969	1292	224.547
HMGCR	ENSG00000113161	ENST00000287936	104	2768	4530	18.1338
PPP1R14B	ENSG00000173457	ENST00000309318	270	711	989	333.081
MSI1	ENSG00000135097	ENST00000257552	73	1159	2959	19.3602
ZNF30	ENSG00000168661	ENST00000439785	444	2316	2651	2.04308
RAB2B	ENSG00000129472	ENST00000397762	87	735	2914	4.86118
SMIM38	ENSG00000284713	ENST00000641568	883	1036	2695	0.0772972
ISYNA1	ENSG00000105655	ENST00000338128	50	1724	2252	0.58585
SLC1A4	ENSG00000115902	ENST00000234256	245	1841	4563	5.96536
PPIF	ENSG00000108179	ENST00000225174	80	701	2196	73.4545
BTF3	ENSG00000145741	ENST00000380591	219	837	1237	335.91
SPINK9	ENSG00000204909	ENST00000511717	270	591	604	0.344894
SMKR1	ENSG00000240204	ENST00000462322	294	489	969	3.86965
AGPAT5	ENSG00000155189	ENST00000285518	27	1119	5237	22.8589
MINDY2	ENSG00000128923	ENST00000559228	94	1957	9250	3.79098
EPOR	ENSG00000187266	ENST00000222139	107	1631	2411	1.98725
WEE2	ENSG00000214102	ENST00000397541	406	2107	3061	0.022685
ZNF648	ENSG00000179930	ENST00000339948	208	1912	3649	0.076118
MFAP3L	ENSG00000198948	ENST00000361618	295	1522	6301	1.65304
CCDC142	ENSG00000135637	ENST00000393965	161	2411	4128	2.15314
SLC49A3	ENSG00000169026	ENST00000404286	16	1696	1826	0.0380277
CXCL10	ENSG00000169245	ENST00000306602	66	360	1175	0.17729
PDE5A	ENSG00000138735	ENST00000354960	133	2758	6959	1.13752
CASC1	ENSG00000118307	ENST00000395987	82	2248	2510	0.0276648
SMAD1	ENSG00000170365	ENST00000302085	362	1757	3002	6.47662
B3GNT8	ENSG00000177191	ENST00000321702	454	1645	1874	0.111161
C17orf80	ENSG00000141219	ENST00000359042	209	2036	3645	7.16295
MCAM	ENSG00000076706	ENST00000264036	29	1967	3327	0.0417425
ZNF708	ENSG00000182141	ENST00000356929	198	1887	4004	6.32995
DPY19L2	ENSG00000177990	ENST00000324472	100	2374	3976	0.0174645
PLCD3	ENSG00000161714	ENST00000619929	105	2472	6132	7.59839
THEM4	ENSG00000159445	ENST00000368814	53	773	4798	6.07842
GCNT1	ENSG00000187210	ENST00000442371	939	2223	5972	2.73243
ALX3	ENSG00000156150	ENST00000647563	60	1089	1955	0.0355185
MC1R	ENSG00000258839	ENST00000555427	2303	3449	3637	0.744599
HELLS	ENSG00000119969	ENST00000394036	0	2652	3131	22.9318
C1RL	ENSG00000139178	ENST00000266542	34	1495	3335	5.28858
GPR135	ENSG00000181619	ENST00000395116	116	1598	4578	0.561212
INKA2	ENSG00000197852	ENST00000357260	153	1044	5951	2.12365
AANAT	ENSG00000129673	ENST00000250615	1007	1763	1913	0.0725966
FBXO30	ENSG00000118496	ENST00000237281	209	2444	9051	12.1447
SPRY4	ENSG00000187678	ENST00000344120	187	1153	4938	96.902
SRSF4	ENSG00000116350	ENST00000373795	148	1630	2300	31.5795
SLC35F2	ENSG00000110660	ENST00000525815	20	1142	2769	24.0239
LSM14A	ENSG00000257103	ENST00000544216	77	1466	3596	16.2397
SNF8	ENSG00000159210	ENST00000502492	108	882	2044	28.6723
CNKSR3	ENSG00000153721	ENST00000607772	571	2236	21078	0.177896
RPS13	ENSG00000110700	ENST00000525634	26	479	527	872.134
MPC2	ENSG00000143158	ENST00000271373	191	572	2223	14.8998
ABCC4	ENSG00000125257	ENST00000645237	137	4112	5855	11.5514
PRKAB2	ENSG00000131791	ENST00000254101	65	881	5343	9.14932
PDGFB	ENSG00000100311	ENST00000331163	1019	1742	3728	0.0186263
RPP25L	ENSG00000164967	ENST00000297613	281	770	1092	17.9956
RAMACL	ENSG00000235272	ENST00000444122	1117	1471	1991	3.20862
ICAM5	ENSG00000105376	ENST00000221980	92	2864	3029	1.42133
EFCAB5	ENSG00000176927	ENST00000394835	192	4701	5132	0.0405916
TSC2	ENSG00000103197	ENST00000219476	110	5531	6415	9.00592
PRICKLE3	ENSG00000012211	ENST00000599218	76	1921	2795	7.57739
NF1	ENSG00000196712	ENST00000358273	333	8850	12373	5.25294
FN3KRP	ENSG00000141560	ENST00000269373	50	977	1822	15.435
MKRN2	ENSG00000075975	ENST00000170447	64	1312	2775	13.8877
SULT1B1	ENSG00000173597	ENST00000310613	206	1094	7018	0.148416
FBXL5	ENSG00000118564	ENST00000341285	70	2143	3488	15.2295
LRPPRC	ENSG00000138095	ENST00000260665	42	4224	6603	45.9454
POLD1	ENSG00000062822	ENST00000595904	45	3444	3514	20.8474
ADGRB2	ENSG00000121753	ENST00000373658	354	5109	5414	4.30946
AL441992.3	ENSG00000286112	ENST00000651925	150	1695	6970	0.059775
NAA35	ENSG00000135040	ENST00000361671	133	2308	5813	13.1997
CUTC	ENSG00000119929	ENST00000370476	115	934	1332	8.7059
LTBP3	ENSG00000168056	ENST00000301873	709	4618	4883	8.83093
ZNF880	ENSG00000221923	ENST00000422689	43	1774	2258	0.0615046
SAMD1	ENSG00000141858	ENST00000533683	331	1627	2196	26.6877
JOSD1	ENSG00000100221	ENST00000216039	680	1286	3648	35.1952
ODC1	ENSG00000115758	ENST00000234111	334	1717	2476	297.554
NOP16	ENSG00000048162	ENST00000619979	223	934	963	68.4292
ACSBG2	ENSG00000130377	ENST00000586696	276	2274	2739	0.101407
NUBPL	ENSG00000151413	ENST00000281081	36	993	3040	3.17499
RNF167	ENSG00000108523	ENST00000262482	516	1566	1775	47.5704
PSMC6	ENSG00000100519	ENST00000612399	0	1209	1590	74.2426
CMPK1	ENSG00000162368	ENST00000371873	149	833	2930	72.5907
ATPAF2	ENSG00000171953	ENST00000474627	155	1022	1553	13.1455
DDX28	ENSG00000182810	ENST00000332395	240	1860	2169	14.3423
PPP2R5B	ENSG00000068971	ENST00000164133	604	2095	2729	9.05832
NSMCE2	ENSG00000156831	ENST00000287437	209	950	1188	24.4906
MFAP1	ENSG00000140259	ENST00000267812	121	1438	2043	44.2871
RHBDD1	ENSG00000144468	ENST00000392062	425	1370	5061	3.88286
ABLIM1	ENSG00000099204	ENST00000649363	83	2585	2670	9.96068
PIBF1	ENSG00000083535	ENST00000326291	264	2535	3080	5.72644
PLEK	ENSG00000115956	ENST00000234313	70	1120	2760	0.0251589
FAM78A	ENSG00000126882	ENST00000372271	331	1180	3927	4.9157
C12orf50	ENSG00000165805	ENST00000298699	170	1412	1711	0.0405837
PGGT1B	ENSG00000164219	ENST00000419445	26	1157	9550	4.3481
ALDH4A1	ENSG00000159423	ENST00000375341	32	1721	3139	11.6579
ADRM1	ENSG00000130706	ENST00000491935	205	1426	1530	73.3871
CCDC90B	ENSG00000137500	ENST00000529689	435	1197	4014	6.31418
ZBTB25	ENSG00000089775	ENST00000608382	192	1497	10372	2.30971
AKAP8L	ENSG00000011243	ENST00000397410	65	2003	2078	25.5299
ITGAX	ENSG00000140678	ENST00000562522	33	3540	3990	7.62259
PCGF2	ENSG00000277258	ENST00000616199	702	1734	3062	7.84643
KLK14	ENSG00000129437	ENST00000391802	219	1020	1133	0.24515
TVP23C	ENSG00000175106	ENST00000225576	96	924	1527	1.59159
FAIM	ENSG00000158234	ENST00000338446	683	1322	1622	6.5072
DMAP1	ENSG00000178028	ENST00000372289	283	1684	1742	11.4004
ARL8A	ENSG00000143862	ENST00000272217	165	723	1789	23.8708
HSPB6	ENSG00000004776	ENST00000004982	21	501	1460	0.0475607
ATG16L1	ENSG00000085978	ENST00000392018	114	1986	3313	9.15928
ZNF275	ENSG00000063587	ENST00000650114	177	1464	6418	6.58899
CRYZL1	ENSG00000205758	ENST00000381554	67	1114	1598	9.86394
HDAC9	ENSG00000048052	ENST00000441542	0	3207	3210	10.2536
AFF4	ENSG00000072364	ENST00000265343	380	3869	9536	18.1898
KCNAB3	ENSG00000170049	ENST00000303790	0	1212	2458	1.89275
RBM3	ENSG00000102317	ENST00000376759	103	574	4298	40.2609
LAT	ENSG00000213658	ENST00000395461	36	843	1448	1.10296
FAM135B	ENSG00000147724	ENST00000395297	610	4828	7401	0.00938234
MTRR	ENSG00000124275	ENST00000264668	30	2205	3274	18.6852
ABCE1	ENSG00000164163	ENST00000296577	136	1933	3887	49.7343
TMEM104	ENSG00000109066	ENST00000335464	146	1634	4703	5.89114
RPS6KA2	ENSG00000071242	ENST00000510118	341	2615	5992	0.463543
PSAP	ENSG00000197746	ENST00000394934	104	1685	2830	135.05
BICD1	ENSG00000151746	ENST00000652176	485	3410	9419	2.68348
PPFIBP2	ENSG00000166387	ENST00000299492	159	2787	3328	1.87785
PPP1R13L	ENSG00000104881	ENST00000360957	92	2576	3131	0.931467
PHLDB3	ENSG00000176531	ENST00000292140	361	2281	2591	7.15559
TLCD1	ENSG00000160606	ENST00000292090	136	877	1042	9.46285
AC008695.1	ENSG00000273217	ENST00000514667	62	5015	6393	0.684285
SLC7A2	ENSG00000003989	ENST00000004531	48	2142	7560	4.78539
CD163L1	ENSG00000177675	ENST00000416109	19	4408	4603	0.543079
KPTN	ENSG00000118162	ENST00000338134	59	1367	1636	2.71643
XRRA1	ENSG00000166435	ENST00000340360	332	2708	5681	1.95567
DYNC2LI1	ENSG00000138036	ENST00000605786	57	1113	1346	10.6273
SPG11	ENSG00000104133	ENST00000261866	15	7344	7772	5.57511
MSH4	ENSG00000057468	ENST00000263187	104	2912	3270	0.382231
PXN	ENSG00000089159	ENST00000637617	0	3243	3246	63.9195
SLC25A44	ENSG00000160785	ENST00000423538	329	1295	3662	14.2404
DIRAS1	ENSG00000176490	ENST00000323469	138	732	3378	0.0616684
ABHD10	ENSG00000144827	ENST00000273359	36	954	2604	20.0796
IDE	ENSG00000119912	ENST00000265986	74	3131	5894	8.97731
CCDC91	ENSG00000123106	ENST00000545336	419	1742	2738	11.8183
CBFB	ENSG00000067955	ENST00000412916	259	820	3103	49.1419
MAGOHB	ENSG00000111196	ENST00000320756	77	521	2606	10.0721
CORO7-PAM16	ENSG00000103426	ENST00000572467	69	3213	3284	1.39554
VAMP3	ENSG00000049245	ENST00000054666	88	388	2178	52.0312
STX8	ENSG00000170310	ENST00000306357	12	720	830	17.8198
ZGRF1	ENSG00000138658	ENST00000505019	126	6438	6652	3.49699
NUDT2	ENSG00000164978	ENST00000379155	287	728	1002	12.6819
TP53BP2	ENSG00000143514	ENST00000343537	267	3669	4632	25.8896
HSD17B6	ENSG00000025423	ENST00000554643	349	1300	1751	2.41905
ANGPTL4	ENSG00000167772	ENST00000301455	167	1385	1872	56.3818
ZDHHC16	ENSG00000171307	ENST00000393760	364	1495	1977	22.1979
VWA7	ENSG00000204396	ENST00000375688	235	2908	2915	0.357317
CYP2R1	ENSG00000186104	ENST00000334636	47	1550	2235	6.05841
TM7SF2	ENSG00000149809	ENST00000279263	144	1398	1756	21.8281
UBXN6	ENSG00000167671	ENST00000301281	97	1420	1915	35.8253
TFAP2A	ENSG00000137203	ENST00000379613	83	1400	3143	1.30349
NRDC	ENSG00000078618	ENST00000354831	190	3847	3895	43.7669
ZNF260	ENSG00000254004	ENST00000523638	733	1969	5285	8.64534
TMEM65	ENSG00000164983	ENST00000297632	535	1255	9029	3.23775
BORCS5	ENSG00000165714	ENST00000314565	374	962	6422	5.03868
CADM1	ENSG00000182985	ENST00000331581	171	1584	1766	6.52708
AGAP6	ENSG00000204149	ENST00000412531	0	2058	2061	8.59139
LFNG	ENSG00000106003	ENST00000222725	88	1225	2445	0.710007
REXO4	ENSG00000148300	ENST00000371942	166	1432	2326	81.5889
RHOV	ENSG00000104140	ENST00000220507	95	803	1650	4.96592
YWHAE	ENSG00000108953	ENST00000264335	112	877	2052	556.931
UBXN8	ENSG00000104691	ENST00000620074	49	979	1058	2.23149
NMT1	ENSG00000136448	ENST00000592782	131	1619	4999	41.866
AURKB	ENSG00000178999	ENST00000316199	78	1113	1254	46.5693
TGM2	ENSG00000198959	ENST00000361475	72	2133	4970	0.363261
REV3L	ENSG00000009413	ENST00000358835	458	9848	10815	7.33873
RTN4RL2	ENSG00000186907	ENST00000335099	338	1598	2224	6.46304
TOR1B	ENSG00000136816	ENST00000259339	29	1037	2738	25.564
ATOH7	ENSG00000179774	ENST00000373673	436	892	1519	0.411421
SMCO1	ENSG00000214097	ENST00000397537	137	779	1790	0.0387926
AMPD2	ENSG00000116337	ENST00000667949	566	3203	4107	20.9652
KLHDC4	ENSG00000104731	ENST00000270583	96	1656	1924	26.4545
PODXL	ENSG00000128567	ENST00000378555	269	1943	5986	23.3744
AC004223.3	ENSG00000267618	ENST00000593039	200	1016	1638	0.0847847
MEX3B	ENSG00000183496	ENST00000329713	313	2020	3405	1.01966
BAP1	ENSG00000163930	ENST00000460680	130	2317	3600	28.1227
IGFLR1	ENSG00000126246	ENST00000246532	100	1165	1647	2.95125
BNIPL	ENSG00000163141	ENST00000368931	140	1211	2247	0.247223
PSMD3	ENSG00000108344	ENST00000264639	164	1766	2147	98.773
MMP24	ENSG00000125966	ENST00000246186	49	1984	4376	0.0793403
UBE2L5	ENSG00000236444	ENST00000635918	963	1425	2731	4.0936
RHOU	ENSG00000116574	ENST00000366691	264	1038	3965	0.245181
RAB12	ENSG00000206418	ENST00000649141	3	1023	2145	19.1968
ZNF397	ENSG00000186812	ENST00000330501	156	1758	5259	6.83956
FBXO46	ENSG00000177051	ENST00000317683	126	1935	2993	8.23613
NOL12	ENSG00000273899	ENST00000359114	50	689	2830	6.89479
ZNF383	ENSG00000188283	ENST00000352998	258	1683	6760	1.48944
PSRC1	ENSG00000134222	ENST00000409138	146	1235	1826	11.3323
GTPBP4	ENSG00000107937	ENST00000360803	46	1948	4656	43.6676
ACVR1B	ENSG00000135503	ENST00000541224	43	1681	1791	13.5698
RABL2A	ENSG00000144134	ENST00000409875	302	1016	2282	0.639006
CDK11A	ENSG00000008128	ENST00000378633	80	2429	2458	10.8198
ADGRF4	ENSG00000153294	ENST00000371220	0	2256	3075	0.067745
RAI14	ENSG00000039560	ENST00000515799	492	3441	3486	26.1341
INPP5K	ENSG00000132376	ENST00000421807	113	1457	2706	9.39193
CLEC11A	ENSG00000105472	ENST00000250340	162	1131	1375	115.344
CAPG	ENSG00000042493	ENST00000263867	63	1107	1250	51.3846
RNF133	ENSG00000188050	ENST00000340112	199	1327	1383	0.100417
CES4A	ENSG00000172824	ENST00000648724	179	1862	2476	0.616983
UBE2A	ENSG00000077721	ENST00000371558	149	605	1776	53.9557
SLIT1	ENSG00000187122	ENST00000266058	285	4887	7964	0.00871907
HHAT	ENSG00000054392	ENST00000545154	105	1587	3507	0.3564
ATP5MG	ENSG00000167283	ENST00000300688	60	369	1121	168.796
DZANK1	ENSG00000089091	ENST00000262547	209	2465	3498	0.674933
SMTN	ENSG00000183963	ENST00000619644	61	3067	3227	77.9168
PCDHB6	ENSG00000113211	ENST00000231136	236	2618	3266	0.0425221
NAA40	ENSG00000110583	ENST00000377793	95	806	3649	12.883
ZBTB11	ENSG00000066422	ENST00000312938	218	3377	5657	10.5072
CCNB2	ENSG00000157456	ENST00000288207	123	1317	1488	48.9057
MED9	ENSG00000141026	ENST00000268711	42	480	2209	9.11599
FLNA	ENSG00000196924	ENST00000369850	245	8186	8507	211.344
ERVK3-1	ENSG00000142396	ENST00000413518	259	586	1469	46.0876
NECTIN2	ENSG00000130202	ENST00000252483	229	1843	2690	21.6318
ENDOG	ENSG00000167136	ENST00000372642	185	1076	1145	13.7058
ASRGL1	ENSG00000162174	ENST00000415229	215	1139	2270	0.336487
FASTKD1	ENSG00000138399	ENST00000453153	339	2880	4200	13.3421
RNF8	ENSG00000112130	ENST00000373479	182	1637	5616	12.2284
OMA1	ENSG00000162600	ENST00000371226	40	1612	1861	5.22376
WBP1L	ENSG00000166272	ENST00000448841	106	1195	4129	11.9403
SLC25A28	ENSG00000155287	ENST00000370495	104	1196	1526	13.1506
C9orf116	ENSG00000160345	ENST00000429260	18	426	675	15.6366
SLC9A8	ENSG00000197818	ENST00000417961	210	2001	6309	4.29245
FNDC3A	ENSG00000102531	ENST00000541916	348	3942	6328	24.4703
NFKBIA	ENSG00000100906	ENST00000216797	102	1053	1558	27.41
DOLK	ENSG00000175283	ENST00000372586	300	1914	2074	13.5261
STX17	ENSG00000136874	ENST00000259400	115	1021	6885	9.98465
SYNGR4	ENSG00000105467	ENST00000344846	278	980	1042	0.0666398
TINF2	ENSG00000092330	ENST00000267415	291	1644	1801	9.25335
ZFAND6	ENSG00000086666	ENST00000613266	338	962	1729	17.6308
TM2D3	ENSG00000184277	ENST00000333202	20	761	1395	7.76518
BTD	ENSG00000169814	ENST00000672112	288	1923	2257	1.13834
SH2D6	ENSG00000152292	ENST00000651736	18	1101	1551	0.0447703
USP6	ENSG00000129204	ENST00000574788	2636	6854	8870	0.015657
RPL38	ENSG00000172809	ENST00000311111	106	316	1145	325.422
NANOS1	ENSG00000188613	ENST00000425699	88	964	4017	0.311152
LY6G5C	ENSG00000204428	ENST00000383237	4	454	674	2.16352
CCNY	ENSG00000108100	ENST00000374704	545	1568	5068	13.537
AP1AR	ENSG00000138660	ENST00000274000	305	1211	5915	9.36806
CHAC1	ENSG00000128965	ENST00000617768	113	779	1520	2.14712
MSTO1	ENSG00000125459	ENST00000245564	61	1771	2472	14.6349
BCAP29	ENSG00000075790	ENST00000379119	14	1058	5773	1.68394
EXOC3	ENSG00000180104	ENST00000512944	171	2406	2801	11.8251
CRAMP1	ENSG00000007545	ENST00000397412	299	4106	7972	6.28885
TCF25	ENSG00000141002	ENST00000263346	76	2104	2248	69.9947
SOCS4	ENSG00000180008	ENST00000555846	455	1775	6903	9.89825
POLR2F	ENSG00000100142	ENST00000407936	91	565	582	123.606
UBE3A	ENSG00000114062	ENST00000650110	756	3381	5274	29.8215
CLK1	ENSG00000013441	ENST00000434813	335	1913	2026	14.0865
UFSP2	ENSG00000109775	ENST00000264689	96	1503	2361	8.64675
ARID5B	ENSG00000150347	ENST00000279873	11	3575	7492	1.57562
TESK1	ENSG00000107140	ENST00000336395	358	2236	2530	16.2207
ARIH1	ENSG00000166233	ENST00000379887	310	1981	21679	5.49001
DUSP9	ENSG00000130829	ENST00000342782	258	1410	2434	0.0285286
HSPD1	ENSG00000144381	ENST00000345042	117	1836	2299	858.847
PRPF40B	ENSG00000110844	ENST00000548825	155	2831	3307	0.713914
SNAPC5	ENSG00000174446	ENST00000316634	31	325	1296	22.0211
KANK1	ENSG00000107104	ENST00000619269	758	4814	5688	7.22709
RPS6KA4	ENSG00000162302	ENST00000334205	74	2390	3128	35.9847
F8A3	ENSG00000277150	ENST00000622749	72	1185	1759	4.89505
MRFAP1L1	ENSG00000178988	ENST00000320848	236	617	1578	38.6797
LRRC2	ENSG00000163827	ENST00000395905	145	1258	4890	0.0142001
CEBPA	ENSG00000245848	ENST00000498907	120	1194	2601	5.84662
MED12	ENSG00000184634	ENST00000374080	159	6690	6925	7.33994
CHCHD3	ENSG00000106554	ENST00000448878	95	791	1038	99.3414
PIGO	ENSG00000165282	ENST00000378617	438	3705	4112	6.23124
ZNF451	ENSG00000112200	ENST00000370706	66	3249	5088	10.6997
PFDN5	ENSG00000123349	ENST00000551018	277	739	847	261.112
AC005154.5	ENSG00000281039	ENST00000598361	360	669	687	0.101075
ZFP36L1	ENSG00000185650	ENST00000336440	1798	2812	3026	93.6711
MRPS17	ENSG00000239789	ENST00000285298	71	461	1786	5.63752
SPRY1	ENSG00000164056	ENST00000610581	439	1396	2608	1.67739
AKAP9	ENSG00000127914	ENST00000359028	0	11730	12247	8.38004
PTPMT1	ENSG00000110536	ENST00000326674	24	627	2462	29.981
GTF2H4	ENSG00000213780	ENST00000259895	200	1586	1712	22.9164
CACNB1	ENSG00000067191	ENST00000394303	174	1968	3711	4.67789
GATD3A	ENSG00000160221	ENST00000291577	15	819	1584	1.53431
AC114267.1	ENSG00000186723	ENST00000641419	887	1841	4376	0.666459
CDC42BPA	ENSG00000143776	ENST00000334218	532	5728	10134	9.38046
SOX7	ENSG00000171056	ENST00000304501	78	1242	3215	0.151188
TRIM13	ENSG00000204977	ENST00000356017	388	1618	1637	6.53241
RNPEPL1	ENSG00000142327	ENST00000270357	103	2278	5761	6.78597
RBM14-RBM4	ENSG00000248643	ENST00000412278	95	1112	1566	0.0443414
SMAP2	ENSG00000084070	ENST00000372718	394	1681	2905	34.3727
ATG9A	ENSG00000198925	ENST00000409618	440	2957	4025	21.444
RPL10A	ENSG00000198755	ENST00000322203	34	685	718	1418.37
CDK14	ENSG00000058091	ENST00000380050	307	1714	5171	0.0402854
ARHGAP17	ENSG00000140750	ENST00000289968	108	2751	3495	16.6891
POLDIP2	ENSG00000004142	ENST00000540200	79	1183	2670	47.5668
IGF2BP3	ENSG00000136231	ENST00000258729	381	2118	4274	7.40852
AMZ2	ENSG00000196704	ENST00000577985	988	2068	2257	19.9978
POC5	ENSG00000152359	ENST00000428202	146	1871	2185	4.73518
PXYLP1	ENSG00000155893	ENST00000286353	140	1580	3302	4.68953
ASB8	ENSG00000177981	ENST00000536549	166	1030	2610	8.54016
ARHGDIA	ENSG00000141522	ENST00000584461	59	764	886	144.285
LTB4R	ENSG00000213903	ENST00000396789	1725	2781	4110	3.32833
YRDC	ENSG00000196449	ENST00000373044	28	865	1848	18.9002
WNT2B	ENSG00000134245	ENST00000369684	298	1471	11130	0.38681
FAM241A	ENSG00000174749	ENST00000309733	127	523	8844	3.84724
DECR2	ENSG00000242612	ENST00000219481	79	955	1551	6.04398
SFN	ENSG00000175793	ENST00000339276	64	808	1308	156.078
GRM8	ENSG00000179603	ENST00000358373	564	3288	3850	0.18036
HELZ	ENSG00000198265	ENST00000580168	167	5996	6279	15.5488
FOXE3	ENSG00000186790	ENST00000335071	31	988	1768	0.0392753
AMY2B	ENSG00000240038	ENST00000361355	616	2149	2181	0.413894
MTA1	ENSG00000182979	ENST00000331320	209	2354	2871	33.9575
RIMS3	ENSG00000117016	ENST00000372684	495	1419	7259	1.85578
SNCAIP	ENSG00000064692	ENST00000261367	1428	4476	4986	0.264608
FBRSL1	ENSG00000112787	ENST00000434748	1020	4155	5568	11.7477
ATP6V0A1	ENSG00000033627	ENST00000264649	131	2645	4110	24.3965
EFNB3	ENSG00000108947	ENST00000226091	397	1417	3216	0.0215916
CRYGS	ENSG00000213139	ENST00000392499	340	874	1132	0.429391
SHLD3	ENSG00000253251	ENST00000510585	200	950	1541	2.79377
TEX261	ENSG00000144043	ENST00000272438	116	704	3365	35.2868
PMVK	ENSG00000163344	ENST00000368467	34	610	1002	13.7214
ONECUT2	ENSG00000119547	ENST00000491143	343	1855	16433	3.25791
NUP37	ENSG00000075188	ENST00000552283	130	1108	2362	15.1401
PJA2	ENSG00000198961	ENST00000361189	220	2344	4856	19.2329
ZNRF3	ENSG00000183579	ENST00000544604	195	3003	6872	3.28399
TFAM	ENSG00000108064	ENST00000487519	138	876	5025	22.3724
BST2	ENSG00000130303	ENST00000252593	55	595	1001	296.554
QSER1	ENSG00000060749	ENST00000650167	306	5898	9693	23.8984
CIR1	ENSG00000138433	ENST00000342016	90	1440	1918	14.3729
AMN1	ENSG00000151743	ENST00000281471	13	787	1952	3.23715
ARHGEF11	ENSG00000132694	ENST00000368194	1040	5726	6889	10.5231
ASL	ENSG00000126522	ENST00000304874	81	1473	2140	18.8198
GMDS	ENSG00000112699	ENST00000380815	183	1299	1665	16.0981
CCDC28B	ENSG00000160050	ENST00000421922	100	823	1415	6.33045
DACH1	ENSG00000276644	ENST00000619232	0	2274	2986	0.511604
DUS3L	ENSG00000141994	ENST00000309061	22	1972	2038	14.5487
H2AC6	ENSG00000180573	ENST00000377791	88	478	1654	17.7165
TMEM260	ENSG00000070269	ENST00000261556	117	2238	4259	4.76076
BCAS4	ENSG00000124243	ENST00000358791	100	733	1378	8.06254
FZD2	ENSG00000180340	ENST00000315323	205	1900	3779	1.98449
SPNS1	ENSG00000169682	ENST00000565975	8	1727	1979	25.9299
PIK3CB	ENSG00000051382	ENST00000674063	355	3565	6259	9.89604
MAD2L2	ENSG00000116670	ENST00000376672	77	749	1002	41.6493
LRRC75B	ENSG00000178026	ENST00000318753	34	979	1233	3.94218
AL358113.1	ENSG00000285130	ENST00000642889	33	3990	4806	0.0144483
PPP5C	ENSG00000011485	ENST00000012443	10	1507	2139	47.104
DDX39A	ENSG00000123136	ENST00000242776	76	1357	1498	54.4662
ZNF821	ENSG00000102984	ENST00000425432	415	1651	1987	4.40326
EDEM1	ENSG00000134109	ENST00000256497	99	2070	6113	28.6819
ZSCAN26	ENSG00000197062	ENST00000421553	270	1707	2835	9.11153
GIPC1	ENSG00000123159	ENST00000393033	265	1264	1921	76.3066
MDH1B	ENSG00000138400	ENST00000374412	57	1611	2334	0.267758
TXLNB	ENSG00000164440	ENST00000358430	92	2144	4612	0.0150561
RIC8B	ENSG00000111785	ENST00000392837	64	1744	5048	3.90661
GATD1	ENSG00000177225	ENST00000397472	9	759	790	15.9973
PIGM	ENSG00000143315	ENST00000368090	251	1520	7038	4.35102
CXXC4	ENSG00000168772	ENST00000394767	451	1552	5569	0.0124688
MEIG1	ENSG00000197889	ENST00000407572	199	463	682	0.203632
LIX1	ENSG00000145721	ENST00000274382	35	881	3765	0.0368864
IER3IP1	ENSG00000134049	ENST00000256433	87	333	3679	16.6472
ZCCHC24	ENSG00000165424	ENST00000372336	184	907	4930	2.986
GRK6	ENSG00000198055	ENST00000528793	3	1770	2571	18.8789
SMYD3	ENSG00000185420	ENST00000490107	62	1346	1565	9.62824
SERINC5	ENSG00000164300	ENST00000507668	126	1509	6448	4.52299
ELF4	ENSG00000102034	ENST00000308167	380	2369	4165	14.9047
PAQR8	ENSG00000170915	ENST00000442253	151	1213	4715	3.71125
ZNF460	ENSG00000197714	ENST00000360338	322	2008	3850	4.67133
KLHL15	ENSG00000174010	ENST00000328046	256	2068	6272	5.31418
RPL23A	ENSG00000198242	ENST00000394938	48	630	688	1551.77
PURB	ENSG00000146676	ENST00000395699	182	1118	9232	9.9961
PDHA1	ENSG00000131828	ENST00000379806	145	1429	3484	35.676
CRLF1	ENSG00000006016	ENST00000392386	143	1409	1741	0.199422
BMP1	ENSG00000168487	ENST00000306385	34	2992	3593	6.10705
PTPRR	ENSG00000153233	ENST00000283228	348	2319	3427	0.101311
CLIC2	ENSG00000155962	ENST00000369449	187	928	2623	0.052946
EIF2D	ENSG00000143486	ENST00000271764	123	1875	2011	18.9221
KEAP1	ENSG00000079999	ENST00000393623	247	2119	2648	39.7804
ABCC11	ENSG00000121270	ENST00000394747	350	4496	4862	0.0285638
MAP3K8	ENSG00000107968	ENST00000263056	449	1850	2850	0.414196
NACA	ENSG00000196531	ENST00000454682	282	6516	6629	74.2257
TEAD1	ENSG00000187079	ENST00000334310	158	1229	3075	17.1621
LRRC8E	ENSG00000171017	ENST00000618098	244	2632	3743	12.4667
MOSMO	ENSG00000185716	ENST00000542527	191	692	4469	3.62032
B4GALNT3	ENSG00000139044	ENST00000266383	438	3432	5493	10.1889
PNPO	ENSG00000108439	ENST00000642017	153	936	3465	17.3947
MAN2A2	ENSG00000196547	ENST00000559717	149	3599	6394	13.575
ALDH1A3	ENSG00000184254	ENST00000329841	77	1613	3469	0.360304
AAK1	ENSG00000115977	ENST00000409085	399	3282	21157	3.42648
ANKRD26	ENSG00000107890	ENST00000436985	172	5350	6827	1.81047
HDAC8	ENSG00000147099	ENST00000373568	81	1332	1625	9.87097
AURKC	ENSG00000105146	ENST00000302804	226	1153	1287	0.97117
EGR2	ENSG00000122877	ENST00000242480	337	1765	2979	0.209784
GOLGA6L10	ENSG00000278662	ENST00000610657	100	1666	4452	0.826651
SLC35E3	ENSG00000175782	ENST00000398004	202	1141	17722	2.04923
VRK3	ENSG00000105053	ENST00000599538	665	2087	2126	11.8562
DEPTOR	ENSG00000155792	ENST00000286234	125	1352	2569	0.594648
ALDH3A2	ENSG00000072210	ENST00000671878	191	1754	2060	23.0563
CFAP161	ENSG00000156206	ENST00000286732	60	963	1612	0.0430761
RPE	ENSG00000197713	ENST00000359429	24	708	3180	27.0112
ABCF3	ENSG00000161204	ENST00000429586	185	2312	2624	23.2874
GEM	ENSG00000164949	ENST00000297596	239	1127	2187	89.2193
RTN2	ENSG00000125744	ENST00000245923	222	1857	2274	13.2526
TRIP6	ENSG00000087077	ENST00000200457	111	1539	1693	130.551
FNIP1	ENSG00000217128	ENST00000510461	96	3594	6568	13.8074
COL5A2	ENSG00000204262	ENST00000374866	157	4654	6829	0.0203364
FGR	ENSG00000000938	ENST00000374005	197	1784	2637	0.0263324
TOR1AIP1	ENSG00000143337	ENST00000271583	206	2003	3044	48.4976
PSAT1	ENSG00000135069	ENST00000376588	86	1196	2206	41.0148
SHISA9	ENSG00000237515	ENST00000558583	467	1739	6749	0.792233
ACOT11	ENSG00000162390	ENST00000371316	82	1903	6369	0.0654156
NR2F1	ENSG00000175745	ENST00000327111	1802	3071	3843	6.01693
SH2B3	ENSG00000111252	ENST00000341259	382	2107	5431	63.7235
VPS13C	ENSG00000129003	ENST00000644861	73	11332	13403	6.62628
CEBPB	ENSG00000172216	ENST00000303004	204	1239	1839	18.6907
ACOX3	ENSG00000087008	ENST00000356406	90	2190	2872	6.55219
C1orf35	ENSG00000143793	ENST00000272139	98	887	1290	21.8005
BEX5	ENSG00000184515	ENST00000543160	302	635	860	6.45941
PRXL2A	ENSG00000122378	ENST00000606162	95	782	5801	15.1542
CSPP1	ENSG00000104218	ENST00000262210	31	3694	4367	12.498
RPL17-C18orf32	ENSG00000215472	ENST00000584895	15	699	1440	0.530434
CMAS	ENSG00000111726	ENST00000229329	86	1388	1748	45.5244
TMPRSS5	ENSG00000166682	ENST00000299882	84	1455	2168	0.0320289
SLF2	ENSG00000119906	ENST00000370269	132	3690	3712	6.60341
TRIM46	ENSG00000163462	ENST00000334634	118	2395	3178	0.0655494
MAN1A2	ENSG00000198162	ENST00000356554	735	2658	8576	8.72841
AFMID	ENSG00000183077	ENST00000327898	9	933	1700	11.8046
TSPAN15	ENSG00000099282	ENST00000373290	130	1012	1703	8.27719
DUSP4	ENSG00000120875	ENST00000240100	406	1588	5553	0.487684
PPCDC	ENSG00000138621	ENST00000342932	109	721	2215	4.92184
ZNF580	ENSG00000213015	ENST00000543039	746	1262	1707	15.6613
USP30	ENSG00000135093	ENST00000257548	103	1654	3749	4.223
WASHC2C	ENSG00000172661	ENST00000336378	82	4105	4669	7.89718
DNAJB1	ENSG00000132002	ENST00000254322	48	1068	2242	102.826
ZNF25	ENSG00000175395	ENST00000302609	227	1595	4152	1.455
PJVK	ENSG00000204311	ENST00000644580	374	1430	1446	0.528233
CCDC115	ENSG00000136710	ENST00000259229	39	579	1769	11.8544
ZNF669	ENSG00000188295	ENST00000343381	173	1565	1951	6.5488
DDTL	ENSG00000099974	ENST00000215770	27	429	1582	0.263358
PRKCE	ENSG00000171132	ENST00000306156	426	2637	5749	2.41568
LCP1	ENSG00000136167	ENST00000398576	389	2270	3944	303.794
SHANK3	ENSG00000251322	ENST00000445220	0	5172	5175	6.50778
RBM43	ENSG00000184898	ENST00000331426	136	1207	4176	2.67711
PCGF6	ENSG00000156374	ENST00000369847	74	1124	2236	20.6825
TBC1D25	ENSG00000068354	ENST00000376771	84	2148	3785	5.13681
PSMD8	ENSG00000099341	ENST00000215071	66	1116	1553	220.031
GPC1	ENSG00000063660	ENST00000264039	256	1930	3719	28.6978
PRMT5	ENSG00000100462	ENST00000324366	15	1926	2304	66.6961
VPS4A	ENSG00000132612	ENST00000254950	162	1473	4106	54.2521
SHQ1	ENSG00000144736	ENST00000325599	105	1836	2846	10.7842
ZSCAN2	ENSG00000176371	ENST00000448803	292	2134	3813	2.20353
MRPS6	ENSG00000243927	ENST00000399312	123	498	931	27.149
ZNF319	ENSG00000166188	ENST00000299237	623	2369	4221	5.52746
SCRIB	ENSG00000180900	ENST00000674084	7	4981	5227	50.7206
TMEM14A	ENSG00000096092	ENST00000211314	149	446	988	36.2655
BRF1	ENSG00000185024	ENST00000547530	372	2403	3671	11.9546
CACNA1G	ENSG00000006283	ENST00000359106	745	7876	8602	0.00807239
DCAKD	ENSG00000172992	ENST00000651974	386	1079	2171	7.16456
IFT122	ENSG00000163913	ENST00000296266	192	4068	4151	3.04453
KITLG	ENSG00000049130	ENST00000644744	193	1012	5441	2.29718
KLHL21	ENSG00000162413	ENST00000377658	52	1843	4487	28.5833
DDX58	ENSG00000107201	ENST00000379883	30	2805	4628	4.02108
USP6NL	ENSG00000148429	ENST00000379237	59	2612	4546	5.07119
LBHD1	ENSG00000162194	ENST00000431002	1734	2601	2915	0.428781
ZNF222	ENSG00000159885	ENST00000391960	58	1531	1614	3.52786
PPP2R2D	ENSG00000175470	ENST00000455566	141	1500	5374	8.41172
DOK3	ENSG00000146094	ENST00000357198	5	1493	1729	1.245
MAN1B1	ENSG00000177239	ENST00000371589	15	2112	2707	29.9097
TMED5	ENSG00000117500	ENST00000370282	171	858	5789	34.1376
KDM2B	ENSG00000089094	ENST00000377071	112	4120	5315	13.1822
HABP4	ENSG00000130956	ENST00000375249	111	1350	2651	11.7608
SNAI3	ENSG00000185669	ENST00000332281	101	977	1740	1.1174
GSR	ENSG00000104687	ENST00000221130	11	1577	3034	36.7791
MAML3	ENSG00000196782	ENST00000509479	857	4271	6844	1.18707
ZNF449	ENSG00000173275	ENST00000339249	140	1694	4034	1.6697
GPI	ENSG00000105220	ENST00000415930	170	1961	4341	115.459
CENPX	ENSG00000169689	ENST00000584347	18	411	799	50.2322
TM2D1	ENSG00000162604	ENST00000371180	117	924	1248	16.3581
ABCF1	ENSG00000204574	ENST00000326195	46	2581	3405	29.4069
ZDHHC18	ENSG00000204160	ENST00000374142	117	1281	5045	18.9666
SLC2A3	ENSG00000059804	ENST00000075120	153	1641	3827	30.2104
RNF26	ENSG00000173456	ENST00000311413	596	1895	2783	16.9916
PLEKHB2	ENSG00000115762	ENST00000404460	54	981	1167	44.9834
DUSP14	ENSG00000276023	ENST00000614411	978	1572	2207	28.0964
CREG1	ENSG00000143162	ENST00000466652	64	829	1997	18.3593
PCGF3	ENSG00000185619	ENST00000362003	395	1121	5685	11.4326
INPPL1	ENSG00000165458	ENST00000298229	218	3992	4789	25.8673
ZNF628	ENSG00000197483	ENST00000598519	268	3445	3562	2.00791
ZNF614	ENSG00000142556	ENST00000270649	354	2109	4628	0.540145
ATG7	ENSG00000197548	ENST00000354449	25	2134	4959	4.25678
FBXO16	ENSG00000214050	ENST00000346498	109	1057	1205	3.57278
H2BC10	ENSG00000278588	ENST00000377733	0	378	381	0.546761
YIF1B	ENSG00000167645	ENST00000339413	30	972	2769	21.7921
TBC1D2	ENSG00000095383	ENST00000465784	108	2892	3265	2.89239
KRT79	ENSG00000185640	ENST00000330553	51	1656	2123	0.0654156
HOXB2	ENSG00000173917	ENST00000330070	78	1146	1562	15.1147
TRAF6	ENSG00000175104	ENST00000526995	247	1813	7885	3.17031
RNF166	ENSG00000158717	ENST00000312838	83	794	1864	14.7147
IKBIP	ENSG00000166130	ENST00000299157	87	1218	2902	11.6768
CIAO1	ENSG00000144021	ENST00000488633	126	1143	3968	29.6794
MFSD9	ENSG00000135953	ENST00000258436	78	1500	5293	2.93865
ANKRD46	ENSG00000186106	ENST00000520552	162	858	1686	5.51885
AC090517.4	ENSG00000285253	ENST00000559000	1800	4041	5049	0.247553
PPP2R5C	ENSG00000078304	ENST00000422945	96	1761	4481	22.2371
BAHD1	ENSG00000140320	ENST00000416165	330	2670	4779	16.6368
COX8A	ENSG00000176340	ENST00000314133	61	268	494	225.324
MSRB2	ENSG00000148450	ENST00000376510	30	576	1730	5.73973
PRAC2	ENSG00000229637	ENST00000432056	13	433	504	0.826651
RNF208	ENSG00000212864	ENST00000392827	169	952	1135	21.5352
SYTL4	ENSG00000102362	ENST00000372989	332	2345	3885	1.93034
ELMOD2	ENSG00000179387	ENST00000323570	122	1001	4399	6.29826
METTL21A	ENSG00000144401	ENST00000272839	176	884	1210	12.3957
INTS6L	ENSG00000165359	ENST00000639893	350	3044	3904	2.98814
MRPL51	ENSG00000111639	ENST00000229238	126	510	898	171.122
SLC38A7	ENSG00000103042	ENST00000570101	884	2270	4549	14.8983
LY6E	ENSG00000160932	ENST00000517503	35	476	1335	207.016
FABP5	ENSG00000164687	ENST00000297258	60	465	676	546.47
ANO9	ENSG00000185101	ENST00000332826	85	2431	2867	0.02422
UBE2Z	ENSG00000159202	ENST00000360943	97	1159	3084	45.6395
NPIPA7	ENSG00000214967	ENST00000530217	190	1297	1331	0.939065
CHCHD2	ENSG00000106153	ENST00000395422	63	516	797	450.611
SLC23A2	ENSG00000089057	ENST00000379333	393	2343	6962	3.68039
TEC	ENSG00000135605	ENST00000381501	132	2025	3661	1.70704
ABHD5	ENSG00000011198	ENST00000644371	55	1102	5298	11.442
RHOG	ENSG00000177105	ENST00000351018	134	707	1295	37.3199
VCPIP1	ENSG00000175073	ENST00000310421	273	3939	9956	9.56909
PSMC2	ENSG00000161057	ENST00000435765	411	1710	3054	70.3709
JPT1	ENSG00000189159	ENST00000356033	278	821	1519	78.3528
ZNF223	ENSG00000178386	ENST00000434772	228	1674	2399	2.63398
EHMT2	ENSG00000204371	ENST00000395728	0	3801	4129	18.0954
NUP153	ENSG00000124789	ENST00000537253	447	4965	6030	36.7461
RAB33B	ENSG00000172007	ENST00000652268	150	981	3728	4.80557
AC242842.3	ENSG00000286185	ENST00000621744	1270	12799	14425	0.0336964
RPL27	ENSG00000131469	ENST00000589913	280	688	730	900.895
STIL	ENSG00000123473	ENST00000371877	148	4012	5009	12.1577
HERC2	ENSG00000128731	ENST00000261609	129	14631	15357	15.7805
MYL12B	ENSG00000118680	ENST00000581193	383	899	1249	226.551
ARPC5L	ENSG00000136950	ENST00000353214	1252	1711	2507	29.3044
TCHP	ENSG00000139437	ENST00000312777	214	1708	3151	8.70463
ODR4	ENSG00000157181	ENST00000287859	156	1518	3820	8.50715
LTO1	ENSG00000149716	ENST00000538554	105	768	1000	3.88857
ZNF714	ENSG00000160352	ENST00000456283	322	1987	8752	4.38752
KRTAP6-1	ENSG00000184724	ENST00000329122	26	239	500	0.138877
SLC20A2	ENSG00000168575	ENST00000520262	465	2421	3752	11.4929
GSPT2	ENSG00000189369	ENST00000340438	185	2069	2791	8.88198
UBR5	ENSG00000104517	ENST00000520539	466	8863	10895	31.88
LRRK2	ENSG00000188906	ENST00000298910	135	7716	9239	0.00751582
ZNF638	ENSG00000075292	ENST00000409544	630	6564	6821	24.1574
CCDC116	ENSG00000161180	ENST00000292779	130	1969	2231	0.404618
SLC9A3	ENSG00000066230	ENST00000644203	0	2667	5176	5.64793
ERICH1	ENSG00000104714	ENST00000262109	63	1392	1798	20.8934
SLC35E1	ENSG00000127526	ENST00000595753	51	1281	5126	9.8753
BCKDHB	ENSG00000083123	ENST00000320393	23	1199	3668	4.88418
AREG	ENSG00000109321	ENST00000502307	44	866	956	0.508442
ANKRD50	ENSG00000151458	ENST00000504087	1038	5325	8798	11.3495
SLC39A8	ENSG00000138821	ENST00000394833	477	1857	3238	24.0612
MAFF	ENSG00000185022	ENST00000538320	338	830	2458	12.9103
BCOR	ENSG00000183337	ENST00000378444	784	6049	6910	7.78798
STN1	ENSG00000107960	ENST00000224950	147	1251	6369	1.60268
SH3BGRL	ENSG00000131171	ENST00000373212	99	441	1764	32.8692
EIF4A1	ENSG00000161960	ENST00000293831	17	1235	1758	814.265
WDR59	ENSG00000103091	ENST00000262144	106	3028	5878	12.2858
LYPLAL1	ENSG00000143353	ENST00000366928	13	724	1857	8.63777
ZFP36L2	ENSG00000152518	ENST00000282388	291	1773	3693	9.81505
LMAN2	ENSG00000169223	ENST00000303127	21	1089	1611	88.3608
GART	ENSG00000159131	ENST00000381831	264	3294	3490	67.4888
TMOD1	ENSG00000136842	ENST00000259365	186	1263	3311	1.11152
LTBR	ENSG00000111321	ENST00000228918	197	1502	2134	52.0953
FARS2	ENSG00000145982	ENST00000324331	336	1689	1692	3.65251
RABGEF1	ENSG00000154710	ENST00000380828	171	1686	3864	18.6895
H4C14	ENSG00000270882	ENST00000578186	26	335	583	0.119106
MINPP1	ENSG00000107789	ENST00000371996	23	1484	2470	15.7994
ZMAT1	ENSG00000166432	ENST00000651725	71	2156	3355	0.206971
TBX4	ENSG00000121075	ENST00000644296	159	1797	3394	0.0204592
MYLIP	ENSG00000007944	ENST00000356840	237	1572	3072	3.39056
TICRR	ENSG00000140534	ENST00000268138	118	5848	6788	8.26553
ZFP37	ENSG00000136866	ENST00000553380	0	1935	1969	8.42856
ARAP2	ENSG00000047365	ENST00000303965	495	5607	7513	4.63048
COPS2	ENSG00000166200	ENST00000299259	83	1433	2036	62.8563
MT-ND5	ENSG00000198786	ENST00000361567	0	1809	1812	2641.7
OTULIN	ENSG00000154124	ENST00000284274	108	1164	7969	6.59619
IPO7	ENSG00000205339	ENST00000379719	112	3226	6162	47.6109
KIF1C	ENSG00000129250	ENST00000320785	355	3664	7917	46.1258
MRPL28	ENSG00000086504	ENST00000648346	230	998	1707	69.0319
CARD8	ENSG00000105483	ENST00000651546	372	1983	5610	2.33938
PLA2G15	ENSG00000103066	ENST00000219345	54	1290	2694	16.4189
EEF2	ENSG00000167658	ENST00000309311	83	2657	3158	1864.62
CIAPIN1	ENSG00000005194	ENST00000394391	99	1035	2021	46.1092
MGAT1	ENSG00000131446	ENST00000333055	673	2008	8863	7.13738
FAM200B	ENSG00000237765	ENST00000622362	915	2886	4377	3.55364
H2AZ2	ENSG00000105968	ENST00000308153	92	476	752	76.9181
RSU1	ENSG00000148484	ENST00000377921	302	1133	3919	9.8869
MORC2	ENSG00000133422	ENST00000397641	885	3981	5657	9.39024
H2BC17	ENSG00000274641	ENST00000616182	0	378	381	0.364507
ATP5MC2	ENSG00000135390	ENST00000673498	536	1007	1163	248.498
EIF3F	ENSG00000175390	ENST00000533626	626	1697	7540	32.6564
MTCL1	ENSG00000168502	ENST00000306329	0	5715	5718	6.66699
ZDHHC2	ENSG00000104219	ENST00000262096	242	1343	5924	8.07617
YY1	ENSG00000100811	ENST00000262238	101	1343	6534	15.5371
ZNF558	ENSG00000167785	ENST00000601372	688	1894	7008	3.37879
TEDC2	ENSG00000162062	ENST00000361837	36	1335	1633	10.2053
EBPL	ENSG00000123179	ENST00000242827	62	680	977	54.7976
JCHAIN	ENSG00000132465	ENST00000543780	141	618	1406	0.0987748
KIF1B	ENSG00000054523	ENST00000377081	79	5548	8746	14.9262
CCDC43	ENSG00000180329	ENST00000588210	10	691	2067	24.9267
AC004151.1	ENSG00000180448	ENST00000590214	79	3568	4191	7.29015
RGS9BP	ENSG00000186326	ENST00000334176	416	1121	2453	0.254769
GATC	ENSG00000257218	ENST00000551765	37	445	4238	18.4001
PHRF1	ENSG00000070047	ENST00000264555	144	5091	5539	18.5788
RAD1	ENSG00000113456	ENST00000382038	158	1004	4512	9.80329
UBC	ENSG00000150991	ENST00000536769	1577	3632	3745	204.311
MKI67	ENSG00000148773	ENST00000368654	414	10182	12716	56.2838
JAK1	ENSG00000162434	ENST00000672434	465	3927	5247	30.597
GPC6	ENSG00000183098	ENST00000377047	650	2315	7121	0.039005
BMPR2	ENSG00000204217	ENST00000374580	1148	4262	12068	2.12321
IGDCC4	ENSG00000103742	ENST00000352385	85	3835	6363	0.218258
LLGL1	ENSG00000131899	ENST00000316843	48	3240	4212	19.9644
TMCO6	ENSG00000113119	ENST00000252100	24	1521	1834	5.41425
HSPA6	ENSG00000173110	ENST00000309758	119	2048	2355	0.47177
CAMLG	ENSG00000164615	ENST00000297156	73	961	2171	18.2952
ZNF720	ENSG00000197302	ENST00000398696	160	694	1339	4.14869
HOOK1	ENSG00000134709	ENST00000371208	169	2353	5713	14.865
TMEM126A	ENSG00000171202	ENST00000304511	130	715	759	31.0141
PGF	ENSG00000119630	ENST00000405431	0	663	666	3.44065
SLC39A6	ENSG00000141424	ENST00000269187	236	2501	3566	66.401
APOM	ENSG00000204444	ENST00000375916	73	637	761	0.638726
CTAGE4	ENSG00000225932	ENST00000486333	38	2369	2588	0.214648
OSBPL2	ENSG00000130703	ENST00000313733	241	1681	4010	15.5155
E2F3	ENSG00000112242	ENST00000346618	354	1749	5036	12.1476
AP1S2	ENSG00000182287	ENST00000380291	117	597	3492	8.17276
EIF2S2	ENSG00000125977	ENST00000374980	133	1132	2556	98.3714
TMBIM4	ENSG00000155957	ENST00000286424	11	866	989	11.304
FTSJ1	ENSG00000068438	ENST00000348411	285	1272	1899	26.1446
PPP1CB	ENSG00000213639	ENST00000395366	295	1276	4916	34.1826
FAM149A	ENSG00000109794	ENST00000356371	0	2319	2997	1.15847
NUDT16	ENSG00000198585	ENST00000502852	20	701	1552	11.767
NEPRO	ENSG00000163608	ENST00000314400	24	1725	4820	10.1997
RETREG1	ENSG00000154153	ENST00000306320	87	1578	3268	1.01991
CENPE	ENSG00000138778	ENST00000265148	24	8127	8541	10.1951
CCNT1	ENSG00000129315	ENST00000261900	32	2210	6788	22.6075
DLST	ENSG00000119689	ENST00000334220	38	1397	2813	55.5164
SMARCD3	ENSG00000082014	ENST00000262188	411	1860	1993	29.3712
CFAP61	ENSG00000089101	ENST00000245957	96	3807	4098	0.0169445
WDR26	ENSG00000162923	ENST00000651911	194	2177	6866	15.4128
LSM7	ENSG00000130332	ENST00000252622	20	329	491	87.258
TMEM86A	ENSG00000151117	ENST00000280734	108	828	3607	1.05881
TMC8	ENSG00000167895	ENST00000318430	389	2567	4426	0.0313776
ZNF416	ENSG00000083817	ENST00000196489	207	1989	2545	4.55649
HOXB7	ENSG00000260027	ENST00000239165	99	750	1363	15.895
AVEN	ENSG00000169857	ENST00000306730	158	1244	1633	6.29328
OSTF1	ENSG00000134996	ENST00000346234	179	821	1348	25.3441
STRC	ENSG00000242866	ENST00000450892	78	5403	5515	0.0125909
WDR89	ENSG00000140006	ENST00000394942	89	1250	2993	6.7977
CFAP20	ENSG00000070761	ENST00000262498	266	845	1281	74.0462
ASB6	ENSG00000148331	ENST00000277458	152	1415	4603	23.7748
ZSCAN31	ENSG00000235109	ENST00000414429	904	2122	3551	0.684414
PCLO	ENSG00000186472	ENST00000333891	292	15718	20284	0.304676
CYP4V2	ENSG00000145476	ENST00000378802	257	1832	4657	1.58052
PRX	ENSG00000105227	ENST00000674005	0	4668	4869	0.755853
POLR2J3	ENSG00000285437	ENST00000613744	59	533	2096	1.95462
VDR	ENSG00000111424	ENST00000229022	2	1484	3404	7.42529
WDR92	ENSG00000243667	ENST00000295121	84	1155	2591	5.09199
ARGLU1	ENSG00000134884	ENST00000400198	218	1037	3363	24.509
CPD	ENSG00000108582	ENST00000225719	54	4194	9372	17.4041
PTAR1	ENSG00000188647	ENST00000340434	73	1279	10099	7.37773
TM7SF3	ENSG00000064115	ENST00000343028	216	1926	4315	40.939
ENPP6	ENSG00000164303	ENST00000296741	54	1374	3848	0.0180454
FEZF1	ENSG00000128610	ENST00000442488	313	1738	2435	0.171101
PLK3	ENSG00000173846	ENST00000372201	87	2025	2340	8.3089
MTMR10	ENSG00000166912	ENST00000435680	122	2453	4985	5.82254
HYAL1	ENSG00000114378	ENST00000266031	616	1921	2517	0.110351
RBX1	ENSG00000100387	ENST00000216225	21	345	1169	33.858
CYP2U1	ENSG00000155016	ENST00000332884	95	1727	4768	1.33984
HSD17B14	ENSG00000087076	ENST00000263278	80	890	1050	10.9779
CEP128	ENSG00000100629	ENST00000555265	329	3611	4614	3.22061
ERG28	ENSG00000133935	ENST00000256319	133	553	2320	19.4548
FANCE	ENSG00000112039	ENST00000229769	208	1816	2576	9.38069
FMNL3	ENSG00000161791	ENST00000335154	225	3306	12625	10.2467
TAF6	ENSG00000106290	ENST00000472509	178	2380	2551	36.8289
GSTK1	ENSG00000197448	ENST00000479303	58	904	1185	41.6632
KCNK15	ENSG00000124249	ENST00000372861	46	1036	2514	0.524795
ANK2	ENSG00000145362	ENST00000672209	199	12184	14932	0.776604
BATF3	ENSG00000123685	ENST00000243440	78	459	836	17.6088
HDAC1	ENSG00000116478	ENST00000373548	87	1533	2118	82.0937
GNL2	ENSG00000134697	ENST00000373062	115	2308	2350	51.0005
TNFRSF10B	ENSG00000120889	ENST00000276431	137	1457	3998	79.0781
CDC42SE1	ENSG00000197622	ENST00000439374	885	1122	3498	53.2006
GOSR1	ENSG00000108587	ENST00000225724	72	822	6039	11.4869
C17orf67	ENSG00000214226	ENST00000397861	1304	1574	2037	3.47705
ZNF805	ENSG00000204524	ENST00000414468	260	2141	10169	2.23974
FAM168A	ENSG00000054965	ENST00000064778	285	1017	7296	8.39431
MAP4K5	ENSG00000012983	ENST00000013125	319	2857	4354	18.5159
MGST3	ENSG00000143198	ENST00000627653	0	498	1130	50.0204
METTL17	ENSG00000165792	ENST00000382985	23	1457	1586	25.9629
CMTM4	ENSG00000183723	ENST00000330687	182	884	3414	10.4544
FBL	ENSG00000105202	ENST00000221801	79	1042	1125	241.523
C19orf73	ENSG00000221916	ENST00000408991	121	508	742	0.842248
CCDC24	ENSG00000159214	ENST00000372318	180	1101	1472	3.63232
SDHC	ENSG00000143252	ENST00000367975	149	656	13566	7.55503
RPL21	ENSG00000122026	ENST00000311549	289	769	815	1181.82
KDM3A	ENSG00000115548	ENST00000409556	365	4328	4928	10.5962
ADHFE1	ENSG00000147576	ENST00000396623	13	1414	1972	0.387335
THUMPD2	ENSG00000138050	ENST00000505747	19	1528	2205	13.6043
TRIT1	ENSG00000043514	ENST00000316891	13	1414	5051	5.7877
CYP2E1	ENSG00000130649	ENST00000463117	272	1751	1912	0.581077
ATP11B	ENSG00000058063	ENST00000323116	256	3787	7315	14.2959
GMFG	ENSG00000130755	ENST00000597595	67	493	614	0.113092
CERS6	ENSG00000172292	ENST00000392687	200	1376	6851	18.2035
LCLAT1	ENSG00000172954	ENST00000309052	209	1451	5060	11.596
STAT6	ENSG00000166888	ENST00000553533	326	2921	4018	56.4772
AJUBA	ENSG00000129474	ENST00000262713	285	1899	4168	7.3637
ADAMTSL5	ENSG00000185761	ENST00000330475	274	1687	2683	2.82103
DBN1	ENSG00000113758	ENST00000393565	116	2201	2701	108.079
XKRX	ENSG00000182489	ENST00000372956	613	1960	2856	0.0729398
CERK	ENSG00000100422	ENST00000216264	104	1715	4442	27.8255
ATXN2L	ENSG00000168488	ENST00000395547	167	3458	3981	50.5659
ZBTB46	ENSG00000130584	ENST00000395104	166	1933	5198	1.77671
MAP3K11	ENSG00000173327	ENST00000309100	465	3006	3543	18.0897
SLC25A11	ENSG00000108528	ENST00000225665	136	1078	1692	32.9546
PYROXD1	ENSG00000121350	ENST00000240651	76	1576	4075	5.33357
EPS8L2	ENSG00000177106	ENST00000650127	151	2515	2554	1.54973
SFXN5	ENSG00000144040	ENST00000272433	7	1027	4016	3.26791
PPAN-P2RY11	ENSG00000243207	ENST00000393796	0	2382	2385	0.0582295
FKBP5	ENSG00000096060	ENST00000536438	316	1687	3940	22.3296
AL049629.2	ENSG00000284969	ENST00000534312	11	401	572	0.242793
FAM222B	ENSG00000173065	ENST00000581407	182	1868	4161	9.19507
ZMIZ1	ENSG00000108175	ENST00000334512	641	3842	7615	0.848036
CIP2A	ENSG00000163507	ENST00000619684	36	2754	2839	33.2885
ZNF213	ENSG00000085644	ENST00000396878	474	1851	3311	4.509
ZFP91	ENSG00000186660	ENST00000316059	219	1929	5776	33.4931
CHMP5	ENSG00000086065	ENST00000223500	30	687	1901	50.1157
SUFU	ENSG00000107882	ENST00000369902	166	1618	5001	5.42902
PGPEP1	ENSG00000130517	ENST00000269919	84	711	7081	5.59942
RASGEF1B	ENSG00000138670	ENST00000638048	0	1680	2386	0.203718
RGL1	ENSG00000143344	ENST00000304685	449	2858	5100	2.2057
EIF5	ENSG00000100664	ENST00000216554	441	1734	5710	61.1571
RFX5	ENSG00000143390	ENST00000290524	179	2027	3576	19.6316
FNTB	ENSG00000257365	ENST00000246166	59	1370	2711	3.58591
ATP6V0D1	ENSG00000159720	ENST00000540149	31	1207	1262	92.8233
GTF2IRD1	ENSG00000006704	ENST00000455841	213	3141	3315	14.0763
TRAF3	ENSG00000131323	ENST00000392745	383	2087	7806	10.0964
TPTEP2-CSNK1E	ENSG00000283900	ENST00000400206	466	1714	1770	0.235385
IL18BP	ENSG00000137496	ENST00000497194	1372	1969	4080	1.82106
CAMK2G	ENSG00000148660	ENST00000423381	130	1804	3824	14.0911
GLMN	ENSG00000174842	ENST00000370360	93	1875	2006	9.31157
SLC26A2	ENSG00000155850	ENST00000286298	247	2464	8054	5.00055
PEX5	ENSG00000139197	ENST00000412720	89	2069	2105	48.3597
SPPL2B	ENSG00000005206	ENST00000613503	26	1802	3691	4.43986
TCERG1	ENSG00000113649	ENST00000296702	38	3332	4654	37.5989
DNAJB12	ENSG00000148719	ENST00000338820	150	1377	4360	11.5147
ZNF844	ENSG00000223547	ENST00000439326	143	2141	6588	1.90777
ZSCAN32	ENSG00000140987	ENST00000396852	247	2338	3108	9.51766
TUT4	ENSG00000134744	ENST00000257177	255	5190	5853	13.7145
ARL13B	ENSG00000169379	ENST00000394222	269	1553	3971	8.00879
MAGOH	ENSG00000162385	ENST00000371470	70	508	656	67.6392
LYPLA2	ENSG00000011009	ENST00000374514	132	825	1635	76.8709
RSF1	ENSG00000048649	ENST00000308488	303	4626	11550	10.034
GGN	ENSG00000179168	ENST00000334928	141	2097	2245	0.340234
ATP6V1E2	ENSG00000250565	ENST00000306448	1114	1792	1979	1.7193
C18orf54	ENSG00000166845	ENST00000620105	313	1912	5703	6.7454
LMF1	ENSG00000103227	ENST00000262301	19	1720	2621	4.2654
NAA38	ENSG00000183011	ENST00000333775	431	950	999	29.6105
CHRAC1	ENSG00000104472	ENST00000220913	178	571	2481	37.84
BCAR1	ENSG00000050820	ENST00000418647	284	3032	3387	23.4537
RNF183	ENSG00000165188	ENST00000478815	1581	2157	2312	0.030034
SNAPC1	ENSG00000023608	ENST00000216294	41	1145	2593	4.41858
MED25	ENSG00000104973	ENST00000593767	53	2441	4003	8.34374
MED14	ENSG00000180182	ENST00000324817	130	4492	7996	19.8781
RASSF4	ENSG00000107551	ENST00000340258	103	1066	3631	2.79208
ANKRD33B	ENSG00000164236	ENST00000296657	398	1880	9586	4.15792
SUN2	ENSG00000100242	ENST00000405018	274	2488	4022	6.2153
HSPA1A	ENSG00000204389	ENST00000375651	214	2137	2400	6.30735
ANKRD13C	ENSG00000118454	ENST00000370944	314	1937	5658	7.7195
LYST	ENSG00000143669	ENST00000389793	161	11564	13466	2.26374
PTCH1	ENSG00000185920	ENST00000331920	905	5246	8662	2.54924
YY1AP1	ENSG00000163374	ENST00000368339	192	2856	3073	20.6079
LSM14B	ENSG00000149657	ENST00000279068	192	1347	2576	20.8639
SEC16A	ENSG00000148396	ENST00000313050	74	7145	8806	38.2835
UCK1	ENSG00000130717	ENST00000372211	26	872	2114	24.4382
RBBP6	ENSG00000122257	ENST00000319715	1061	6437	6858	20.706
CNP	ENSG00000173786	ENST00000393892	90	1353	5172	22.3138
KDM5C	ENSG00000126012	ENST00000375401	533	5213	6031	45.8818
RCC1L	ENSG00000274523	ENST00000610322	65	1457	2309	27.0056
GYS2	ENSG00000111713	ENST00000261195	255	2364	3214	0.0216051
SNRK	ENSG00000163788	ENST00000296088	304	2599	5188	4.22949
FBXO42	ENSG00000037637	ENST00000375592	243	2394	6227	5.64252
RIF1	ENSG00000080345	ENST00000243326	483	7899	15003	12.6492
NUP35	ENSG00000163002	ENST00000295119	15	993	1545	22.5619
ZNHIT1	ENSG00000106400	ENST00000305105	31	493	728	169.877
CDC27	ENSG00000004897	ENST00000531206	4	2494	3177	30.0311
ATF4	ENSG00000128272	ENST00000337304	882	1935	2019	140.941
UBL3	ENSG00000122042	ENST00000380680	1079	1430	4317	6.27312
CDX2	ENSG00000165556	ENST00000381020	309	1248	3448	6.04165
OTX1	ENSG00000115507	ENST00000366671	276	1338	2861	2.42708
MRPL32	ENSG00000106591	ENST00000223324	11	575	859	73.8847
FBXW5	ENSG00000159069	ENST00000325285	168	1866	2362	69.5857
RTKN2	ENSG00000182010	ENST00000373789	234	2061	6886	1.65378
FUT8	ENSG00000033170	ENST00000360689	1727	3452	5166	4.07277
RABGGTA	ENSG00000100949	ENST00000399409	484	2185	2265	8.76797
TRAPPC2B	ENSG00000256060	ENST00000596755	1267	1687	1743	1.7529
POLR2M	ENSG00000255529	ENST00000299638	129	1233	4114	10.8023
CILP2	ENSG00000160161	ENST00000586018	102	3588	4234	0.0328005
TMCO4	ENSG00000162542	ENST00000294543	242	2144	2974	4.15605
SFPQ	ENSG00000116560	ENST00000357214	96	2217	3740	107.426
ZCCHC10	ENSG00000155329	ENST00000509437	12	588	2189	6.43949
RANBP10	ENSG00000141084	ENST00000602677	24	1974	2374	14.2738
ZNF790	ENSG00000197863	ENST00000356725	124	2032	3040	1.14208
TMEM17	ENSG00000186889	ENST00000335390	66	660	1654	0.419823
TUBB2B	ENSG00000137285	ENST00000259818	110	1445	1922	0.939337
PEX1	ENSG00000127980	ENST00000248633	85	3934	4369	15.6392
CREB3	ENSG00000107175	ENST00000353704	107	1220	1496	42.0995
MAP3K6	ENSG00000142733	ENST00000357582	364	4228	4438	2.98846
WIPF2	ENSG00000171475	ENST00000323571	258	1578	7492	10.3064
LAMTOR2	ENSG00000116586	ENST00000368302	40	490	587	31.2297
MAIP1	ENSG00000162972	ENST00000295079	322	1195	1495	16.3959
ATP6V1G2	ENSG00000213760	ENST00000303892	285	639	1588	0.30609
CHD5	ENSG00000116254	ENST00000262450	298	6160	9850	0.0634465
AP1S3	ENSG00000152056	ENST00000443700	152	644	1785	2.80089
RMND5A	ENSG00000153561	ENST00000283632	377	1550	6183	14.0719
UQCRH	ENSG00000173660	ENST00000311672	69	342	537	249.307
PSME3IP1	ENSG00000172775	ENST00000309137	234	996	2823	18.1529
SARM1	ENSG00000004139	ENST00000585482	339	2511	10277	0.53378
TMEM135	ENSG00000166575	ENST00000305494	112	1486	8980	4.22199
GATA4	ENSG00000136574	ENST00000532059	80	1409	1459	7.18659
NUDT4	ENSG00000173598	ENST00000337179	440	983	9753	9.54043
TAPBP	ENSG00000231925	ENST00000426633	171	1683	1888	29.5703
SMARCD2	ENSG00000108604	ENST00000448276	11	1604	2464	37.312
ARFGEF2	ENSG00000124198	ENST00000371917	179	5534	9031	7.51977
TSNAXIP1	ENSG00000102904	ENST00000561639	45	2181	2258	0.0615046
ARX	ENSG00000004848	ENST00000379044	228	1914	2893	0.840081
HKDC1	ENSG00000156510	ENST00000354624	104	2855	3653	0.057026
RPL10	ENSG00000147403	ENST00000424325	188	830	2318	605.716
SRP54	ENSG00000100883	ENST00000556994	397	1909	2327	41.2395
ADAMTSL4	ENSG00000143382	ENST00000369039	289	3580	4319	0.868184
GAL	ENSG00000069482	ENST00000265643	189	558	749	76.4845
ERF	ENSG00000105722	ENST00000222329	129	1773	2672	25.7017
PLEC	ENSG00000178209	ENST00000322810	170	14222	15249	46.0784
ZNF827	ENSG00000151612	ENST00000503462	23	4070	7187	3.19802
PABPC1	ENSG00000070756	ENST00000318607	505	2413	2861	1391.01
JAG2	ENSG00000184916	ENST00000331782	356	4070	5773	18.3791
PTBP3	ENSG00000119314	ENST00000458258	183	1857	7995	21.6089
RBM41	ENSG00000089682	ENST00000372479	31	1270	1662	6.26703
CDC42	ENSG00000070831	ENST00000648594	179	752	10598	27.5448
ARHGEF26	ENSG00000114790	ENST00000356448	284	2897	5254	1.2159
MAGED2	ENSG00000102316	ENST00000375053	233	2051	2066	29.4089
COL1A1	ENSG00000108821	ENST00000225964	119	4511	6727	0.123869
PLEKHN1	ENSG00000187583	ENST00000379409	30	2019	2455	1.78193
MXRA7	ENSG00000182534	ENST00000592148	1572	2211	3510	15.5495
NR1H2	ENSG00000131408	ENST00000652203	1424	2804	3592	5.39348
TEX2	ENSG00000136478	ENST00000258991	85	3487	5232	12.9932
RNF144B	ENSG00000137393	ENST00000259939	317	1226	5036	1.02035
RSPH10B	ENSG00000155026	ENST00000405415	387	2997	3222	0.0215514
RAD54L2	ENSG00000164080	ENST00000409535	125	4526	9776	6.9396
UNC119B	ENSG00000175970	ENST00000344651	17	770	4381	18.909
CNIH1	ENSG00000100528	ENST00000557690	64	544	838	97.2804
PTGS2	ENSG00000073756	ENST00000367468	133	1945	4510	0.292535
MDH1	ENSG00000014641	ENST00000539945	81	1140	1296	93.1743
TTC30B	ENSG00000196659	ENST00000408939	33	2028	3799	0.639735
C21orf91	ENSG00000154642	ENST00000284881	61	952	5396	4.47825
TOMM5	ENSG00000175768	ENST00000401811	72	366	789	112.035
STIMATE	ENSG00000213533	ENST00000355083	98	980	4721	5.3833
BORCS8-MEF2B	ENSG00000064489	ENST00000514819	147	1293	1406	0.246937
OIP5	ENSG00000104147	ENST00000220514	30	717	1201	5.3192
DUSP1	ENSG00000120129	ENST00000239223	243	1344	2013	8.93423
TMEM132B	ENSG00000139364	ENST00000299308	8	3242	10906	0.019101
ORC6	ENSG00000091651	ENST00000219097	47	803	1615	41.7062
ZC3H12D	ENSG00000178199	ENST00000409806	272	1853	5744	0.0241778
ITPR2	ENSG00000123104	ENST00000381340	413	8516	12564	6.59899
POLE	ENSG00000177084	ENST00000320574	27	6885	7823	16.0748
S100A6	ENSG00000197956	ENST00000496817	303	573	673	812.835
SF3B6	ENSG00000115128	ENST00000233468	97	472	651	278.075
TOM1	ENSG00000100284	ENST00000411850	125	1604	2390	9.1229
ZNF431	ENSG00000196705	ENST00000311048	144	1872	13894	3.18856
RHOQ	ENSG00000119729	ENST00000238738	557	1172	4780	13.0888
SPRED2	ENSG00000198369	ENST00000356388	612	1866	4519	22.296
THAP5	ENSG00000177683	ENST00000415914	137	1322	3384	19.0423
NOC4L	ENSG00000184967	ENST00000330579	32	1580	1650	23.7775
CDK18	ENSG00000117266	ENST00000506784	220	1732	2143	8.35986
NOTCH1	ENSG00000148400	ENST00000651671	262	7927	9568	15.5235
C22orf23	ENSG00000128346	ENST00000403305	163	814	1942	0.143025
CRLF3	ENSG00000176390	ENST00000324238	41	1367	2873	16.3868
TRMT61A	ENSG00000166166	ENST00000389749	95	962	3217	11.3968
SLC37A1	ENSG00000160190	ENST00000352133	1044	2643	3712	12.4773
GRPEL1	ENSG00000109519	ENST00000264954	32	683	2653	41.4852
MPP2	ENSG00000108852	ENST00000518766	57	1848	1896	6.48241
C15orf65	ENSG00000261652	ENST00000569691	274	637	868	1.11998
SVBP	ENSG00000177868	ENST00000372521	244	442	807	3.61391
ARHGEF2	ENSG00000116584	ENST00000673475	250	3637	4727	17.4368
SGMS1	ENSG00000198964	ENST00000361781	933	2172	3717	6.85606
TOMM40L	ENSG00000158882	ENST00000367988	212	1136	2790	12.8175
OSBPL5	ENSG00000021762	ENST00000263650	116	2753	3854	4.07191
KCTD10	ENSG00000110906	ENST00000228495	38	977	3920	15.1809
MZF1	ENSG00000099326	ENST00000215057	321	2523	2666	3.93295
SLC30A4	ENSG00000104154	ENST00000261867	263	1550	7110	2.41229
BAG1	ENSG00000107262	ENST00000634734	34	1069	3820	13.5424
GFER	ENSG00000127554	ENST00000248114	26	641	2365	22.4611
EIF3M	ENSG00000149100	ENST00000531120	57	1179	5047	39.5004
ARID4A	ENSG00000032219	ENST00000355431	203	3974	5864	5.87339
USB1	ENSG00000103005	ENST00000219281	77	872	2248	67.122
AKIRIN1	ENSG00000174574	ENST00000432648	105	681	2688	49.2374
INO80B	ENSG00000115274	ENST00000233331	30	1098	1181	16.4042
FAM72A	ENSG00000196550	ENST00000367128	848	1295	2398	0.868707
PFKP	ENSG00000067057	ENST00000381125	48	2400	2626	61.4265
FUCA2	ENSG00000001036	ENST00000002165	86	1487	2385	78.9883
RASAL2	ENSG00000075391	ENST00000367649	352	4192	4378	5.36096
SMG1	ENSG00000157106	ENST00000446231	413	11396	16115	24.1732
EDF1	ENSG00000107223	ENST00000224073	50	494	662	529.181
PLCD1	ENSG00000187091	ENST00000463876	354	2685	2963	1.80451
PEX11A	ENSG00000166821	ENST00000300056	122	863	2708	2.61549
PRR3	ENSG00000204576	ENST00000376560	459	1023	2254	15.5883
CYBC1	ENSG00000178927	ENST00000583617	56	626	866	12.7491
MARVELD3	ENSG00000140832	ENST00000299952	43	1273	2214	7.4645
TMEM102	ENSG00000181284	ENST00000323206	281	1805	1981	8.3074
HTD2	ENSG00000255154	ENST00000477305	660	1164	1531	0.498906
NCAPH2	ENSG00000025770	ENST00000299821	78	1896	1996	18.8904
EPB41L5	ENSG00000115109	ENST00000263713	142	2341	6556	2.58436
TMEM87B	ENSG00000153214	ENST00000283206	323	1988	5162	8.15185
ENPP1	ENSG00000197594	ENST00000647893	16	2791	7438	2.83804
JPH3	ENSG00000154118	ENST00000284262	639	2883	4382	0.0158463
SPACA9	ENSG00000165698	ENST00000372136	447	1113	2536	1.80716
TRABD	ENSG00000170638	ENST00000395829	47	1184	1628	36.0416
PAXX	ENSG00000148362	ENST00000371620	22	634	808	55.1728
POMP	ENSG00000132963	ENST00000380842	55	478	1338	101.356
SUSD4	ENSG00000143502	ENST00000343846	634	2104	3480	0.139675
RFC2	ENSG00000049541	ENST00000055077	16	1078	1685	39.1494
PRPF6	ENSG00000101161	ENST00000266079	114	2937	3047	31.1984
UBA6	ENSG00000033178	ENST00000322244	36	3192	9540	21.8725
ARHGAP40	ENSG00000124143	ENST00000373345	168	2034	2841	2.22419
POU5F1B	ENSG00000212993	ENST00000465342	565	1642	4765	0.597479
H2AC11	ENSG00000196787	ENST00000359193	30	420	2250	2.31462
ADM5	ENSG00000224420	ENST00000420022	1174	1633	1718	0.97004
AC011462.1	ENSG00000255730	ENST00000540732	127	1564	1960	2.37367
C6orf47	ENSG00000204439	ENST00000375911	831	1713	2481	10.6635
ZNF556	ENSG00000172000	ENST00000307635	87	1455	6574	4.27786
RCOR1	ENSG00000089902	ENST00000262241	238	1693	5751	20.4537
ABAT	ENSG00000183044	ENST00000567812	262	1807	1959	6.52206
KLF1	ENSG00000105610	ENST00000264834	61	1147	1613	0.129148
TANK	ENSG00000136560	ENST00000259075	205	1480	2152	9.13157
USHBP1	ENSG00000130307	ENST00000252597	123	2232	3289	0.0633372
MMP25	ENSG00000008516	ENST00000336577	357	2043	3674	0.774901
NDUFA3	ENSG00000170906	ENST00000485876	24	276	945	32.4782
NADK	ENSG00000008130	ENST00000378625	205	1978	3653	23.1336
PRRT2	ENSG00000167371	ENST00000567659	198	1380	1470	0.236186
RMC1	ENSG00000141452	ENST00000269221	108	2079	2200	16.1287
MYH3	ENSG00000109063	ENST00000583535	88	5908	6032	0.771285
FAM13A	ENSG00000138640	ENST00000264344	221	3290	5866	5.38605
MTSS1	ENSG00000170873	ENST00000325064	318	2595	2777	2.60051
DHRS11	ENSG00000278535	ENST00000618403	131	911	1515	6.73761
TMEM178A	ENSG00000152154	ENST00000281961	58	949	1664	0.0834599
LRRC6	ENSG00000129295	ENST00000620350	52	1450	3343	1.91097
SLC25A3	ENSG00000075415	ENST00000228318	120	1206	1678	232.814
LYPD6	ENSG00000187123	ENST00000334166	207	720	4011	3.47972
TXNDC5	ENSG00000239264	ENST00000379757	12	1308	2938	152.633
LRRC42	ENSG00000116212	ENST00000371370	248	1532	1764	26.4528
FBXO22	ENSG00000167196	ENST00000308275	86	1295	10707	6.62154
SKP1	ENSG00000113558	ENST00000353411	184	673	9474	33.7225
BLACAT1	ENSG00000281406	ENST00000626538	312	411	6454	0.484156
MINDY1	ENSG00000143409	ENST00000361738	220	1771	1961	7.75475
PLCG2	ENSG00000197943	ENST00000564138	181	3976	8666	2.66024
SMC4	ENSG00000113810	ENST00000344722	345	4209	5356	50.627
CDIPT	ENSG00000103502	ENST00000561555	185	896	1726	26.9548
PCSK9	ENSG00000169174	ENST00000302118	290	2366	3637	0.0954615
ZNF219	ENSG00000165804	ENST00000360947	427	2593	3055	14.2059
GANC	ENSG00000214013	ENST00000318010	240	2982	7781	1.16906
FICD	ENSG00000198855	ENST00000552695	143	1517	3255	2.77328
DALRD3	ENSG00000178149	ENST00000341949	16	1645	1748	11.0037
CCT3	ENSG00000163468	ENST00000295688	108	1743	1977	331.283
SLC39A10	ENSG00000196950	ENST00000409086	275	2768	5432	12.502
GALNT6	ENSG00000139629	ENST00000356317	311	2177	5307	59.8871
ATP5F1D	ENSG00000099624	ENST00000215375	100	604	995	93.7248
BRI3	ENSG00000164713	ENST00000297290	110	485	790	92.0282
MARCHF9	ENSG00000139266	ENST00000266643	426	1464	2981	13.6501
TNRC6C	ENSG00000078687	ENST00000636222	66	5898	7093	2.79987
ATP6V0C	ENSG00000185883	ENST00000330398	152	617	1093	29.5416
KMT2C	ENSG00000055609	ENST00000262189	217	14950	16860	12.4586
SENP7	ENSG00000138468	ENST00000394095	82	3232	4973	2.56922
NDUFA5	ENSG00000128609	ENST00000471770	135	483	5608	14.388
SOWAHD	ENSG00000187808	ENST00000343905	80	1025	1615	0.128988
MTMR2	ENSG00000087053	ENST00000346299	341	2270	4681	21.0052
OBI1	ENSG00000152193	ENST00000282003	35	2213	3507	12.4146
KIAA1257	ENSG00000114656	ENST00000645291	168	3480	3908	0.657429
RWDD2B	ENSG00000156253	ENST00000493196	72	1029	3065	7.97469
UNK	ENSG00000132478	ENST00000589666	75	2505	3890	3.33805
NDUFAF2	ENSG00000164182	ENST00000296597	51	558	632	86.5786
PIN1	ENSG00000127445	ENST00000247970	22	511	997	64.0062
MAT1A	ENSG00000151224	ENST00000372213	235	1420	3384	0.0205197
HNRNPA0	ENSG00000177733	ENST00000314940	297	1212	8713	20.0195
DHX16	ENSG00000204560	ENST00000376442	165	3288	3406	22.9967
AXIN1	ENSG00000103126	ENST00000262320	436	3022	3707	18.5632
TAOK3	ENSG00000135090	ENST00000392533	453	3147	4346	6.05551
ZWINT	ENSG00000122952	ENST00000373944	23	854	1857	57.6973
MFSD2B	ENSG00000205639	ENST00000669179	16	1612	2934	0.142001
KMT5B	ENSG00000110066	ENST00000304363	235	2890	5718	4.52966
SMDT1	ENSG00000183172	ENST00000331479	69	390	1562	11.2916
UBAC2	ENSG00000134882	ENST00000403766	55	1087	2259	10.6971
ZNF639	ENSG00000121864	ENST00000326361	445	1900	6064	8.2676
SMIM13	ENSG00000224531	ENST00000416247	480	753	4887	8.31218
HPS1	ENSG00000107521	ENST00000613394	246	2346	3714	4.97326
TUBB	ENSG00000196230	ENST00000327892	155	1487	2515	459.786
YES1	ENSG00000176105	ENST00000577961	71	1715	4554	30.6329
ABCA5	ENSG00000154265	ENST00000392676	97	5023	8252	1.48941
GSTP1	ENSG00000084207	ENST00000398606	32	662	741	646.876
VTA1	ENSG00000009844	ENST00000367630	25	946	6991	10.7073
HM13	ENSG00000101294	ENST00000398174	142	1420	3810	41.0618
DEFB134	ENSG00000205882	ENST00000526438	61	259	1068	0.195052
PHKG2	ENSG00000156873	ENST00000328273	69	1299	1536	18.7611
DCP2	ENSG00000172795	ENST00000389063	136	1396	10110	5.43284
SYNPO2	ENSG00000172403	ENST00000307142	183	3966	7282	0.133499
TPD52L2	ENSG00000101150	ENST00000217121	72	759	2362	106.833
TMEM41B	ENSG00000166471	ENST00000528080	152	1025	3798	20.7146
ZNF33B	ENSG00000196693	ENST00000359467	141	2475	5982	3.04128
PODNL1	ENSG00000132000	ENST00000588872	111	1833	2112	0.0328782
MORN1	ENSG00000116151	ENST00000378531	21	1512	1645	0.759815
C4orf47	ENSG00000205129	ENST00000378850	22	949	1134	0.0612334
ZNF620	ENSG00000177842	ENST00000314529	149	1415	3291	2.95394
GFM1	ENSG00000168827	ENST00000264263	38	2348	3453	29.2998
ATP2A2	ENSG00000174437	ENST00000539276	543	3669	8295	55.1324
SLC25A1	ENSG00000100075	ENST00000215882	63	996	1548	45.4402
METTL15	ENSG00000169519	ENST00000407364	318	1539	4208	5.72605
PLEKHH1	ENSG00000054690	ENST00000329153	143	4235	6615	5.28007
CBR3	ENSG00000159231	ENST00000290354	114	945	998	11.5499
Z84492.2	ENSG00000272104	ENST00000606589	118	268	408	3.40386
ASAH2B	ENSG00000204147	ENST00000643851	58	553	5005	3.53783
CLMN	ENSG00000165959	ENST00000298912	116	3122	12749	1.33442
DUS1L	ENSG00000169718	ENST00000306796	202	1621	2233	37.8756
EXOC7	ENSG00000182473	ENST00000335146	54	2259	3519	32.2626
FRMPD1	ENSG00000070601	ENST00000539465	593	5327	5465	0.114355
NDUFS3	ENSG00000213619	ENST00000263774	18	810	894	59.419
ANKRD61	ENSG00000157999	ENST00000409061	0	1254	1423	0.146392
AGA	ENSG00000038002	ENST00000264595	62	1100	2037	6.0337
DNMT3B	ENSG00000088305	ENST00000328111	321	2880	4336	3.90753
ANO8	ENSG00000074855	ENST00000159087	185	3881	4178	2.36005
GOLGA8A	ENSG00000175265	ENST00000432566	341	2234	4577	9.13307
ZNF461	ENSG00000197808	ENST00000588268	228	1917	3955	0.544273
AC093525.2	ENSG00000260272	ENST00000564543	117	1245	1944	0.107158
ZFYVE19	ENSG00000166140	ENST00000355341	501	1914	2775	9.08333
C19orf81	ENSG00000235034	ENST00000425202	0	594	761	1.3687
PLPP7	ENSG00000160539	ENST00000372264	275	1088	2065	0.134506
EFCAB13	ENSG00000178852	ENST00000331493	437	3356	3957	0.0526449
TUBGCP5	ENSG00000275835	ENST00000615383	26	3098	3744	8.06779
ERO1A	ENSG00000197930	ENST00000395686	77	1481	5139	37.8744
GET1	ENSG00000182093	ENST00000649170	59	581	1534	14.7116
PIWIL4	ENSG00000134627	ENST00000299001	151	2707	3139	0.376062
CD27	ENSG00000139193	ENST00000266557	229	1009	1338	0.0518974
RHBDF1	ENSG00000007384	ENST00000262316	143	2708	2992	9.144
ZNF724	ENSG00000196081	ENST00000418100	118	1975	2764	15.9026
IL12B	ENSG00000113302	ENST00000231228	56	1040	2364	0.0293734
HLF	ENSG00000108924	ENST00000226067	525	1410	5721	0.1942
CLUH	ENSG00000132361	ENST00000651024	103	4147	5356	48.2544
MAP3K2	ENSG00000169967	ENST00000409947	283	2140	10992	5.89395
CD109	ENSG00000156535	ENST00000287097	13	4348	9031	2.88335
TMEM50A	ENSG00000183726	ENST00000374358	136	607	2266	44.2189
LRRC29	ENSG00000125122	ENST00000393992	425	1094	1468	0.473015
LSR	ENSG00000105699	ENST00000621372	223	2170	2274	37.4065
LHFPL2	ENSG00000145685	ENST00000380345	623	1307	4977	6.09699
SMIM10L1	ENSG00000256537	ENST00000622602	163	367	4823	9.84782
OR51B5	ENSG00000167355	ENST00000300773	0	936	939	0.0739496
SUOX	ENSG00000139531	ENST00000394109	724	2359	2860	11.7512
SNRPF	ENSG00000139343	ENST00000552085	105	486	815	101.219
SLC43A3	ENSG00000134802	ENST00000533524	342	1854	1879	0.0739102
PCDHB9	ENSG00000177839	ENST00000316105	158	2549	4381	0.364549
TRIM47	ENSG00000132481	ENST00000254816	33	1947	2269	11.2926
ESYT2	ENSG00000117868	ENST00000613624	0	2763	2766	17.4475
ATOH1	ENSG00000172238	ENST00000306011	174	1236	2214	0.0313634
VPS39	ENSG00000166887	ENST00000348544	0	2658	2661	12.3951
ASNSD1	ENSG00000138381	ENST00000260952	374	2303	2411	27.0727
PHKG1	ENSG00000164776	ENST00000452681	195	1452	2226	0.218361
LAMTOR1	ENSG00000149357	ENST00000278671	73	556	1089	57.196
ISG20L2	ENSG00000143319	ENST00000313146	783	1842	3303	34.4145
PTPN11	ENSG00000179295	ENST00000635625	0	1791	1794	58.1752
PRR4	ENSG00000111215	ENST00000228811	38	440	563	1.35671
KBTBD6	ENSG00000165572	ENST00000379485	291	2313	5234	5.26694
TGIF2-RAB5IF	ENSG00000259399	ENST00000558530	117	582	918	26.777
ZNF853	ENSG00000236609	ENST00000457543	565	2542	3864	0.0179707
ZNF615	ENSG00000197619	ENST00000598071	298	2524	4075	3.05019
EBF4	ENSG00000088881	ENST00000609451	72	1878	2012	0.345123
ARID3C	ENSG00000205143	ENST00000378909	72	1308	1390	0.149868
PEA15	ENSG00000162734	ENST00000368076	348	801	2694	113.36
RAB37	ENSG00000172794	ENST00000392614	93	777	2704	0.02568
LONP1	ENSG00000196365	ENST00000360614	14	2891	3092	47.6998
NR2C1	ENSG00000120798	ENST00000333003	246	2055	4058	7.93976
TOR4A	ENSG00000198113	ENST00000357503	219	1488	4171	36.7587
HSPB9	ENSG00000260325	ENST00000565659	47	524	549	0.252964
HEXA	ENSG00000213614	ENST00000566304	21	1641	1795	28.7813
TUT1	ENSG00000149016	ENST00000308436	38	2774	2826	6.56055
ZNF778	ENSG00000170100	ENST00000433976	339	2610	3608	4.63823
G2E3	ENSG00000092140	ENST00000553504	1447	3655	3796	6.71338
CDC42BPG	ENSG00000171219	ENST00000342711	84	4737	6161	0.360662
NUP58	ENSG00000139496	ENST00000381736	149	1946	4236	52.2757
CRK	ENSG00000167193	ENST00000300574	115	1027	3850	31.5991
TTLL5	ENSG00000119685	ENST00000298832	237	4080	4716	6.41969
KCTD6	ENSG00000168301	ENST00000355076	983	1694	2425	4.95377
PUM1	ENSG00000134644	ENST00000373741	206	3878	4242	24.3739
EEF1A1	ENSG00000156508	ENST00000316292	992	2378	4441	3702
ACACA	ENSG00000278540	ENST00000616317	537	7686	10013	14.1956
SLC26A1	ENSG00000145217	ENST00000361661	378	2481	3660	0.0379446
LEMD1	ENSG00000186007	ENST00000367153	105	648	931	0.074585
KIF24	ENSG00000186638	ENST00000402558	25	4129	6131	3.1146
TEN1	ENSG00000257949	ENST00000397640	278	647	974	10.3374
TSR2	ENSG00000158526	ENST00000375151	18	591	4076	15.5198
B4GALT4	ENSG00000121578	ENST00000483209	642	1674	2494	12.9745
EMP1	ENSG00000134531	ENST00000256951	189	660	5913	6.36492
EIF2S1	ENSG00000134001	ENST00000256383	307	1252	4331	51.0489
ZBTB44	ENSG00000196323	ENST00000527478	590	2438	9755	4.26384
MAP7D1	ENSG00000116871	ENST00000373151	216	2739	3324	39.3778
SLC34A3	ENSG00000198569	ENST00000538474	224	2021	2162	0.0963534
OGA	ENSG00000198408	ENST00000361464	422	3170	5174	49.4418
YEATS4	ENSG00000127337	ENST00000247843	230	911	1468	34.2936
CCT5	ENSG00000150753	ENST00000280326	61	1684	3293	176.243
ITIH4	ENSG00000055955	ENST00000485816	31	2836	2990	0.209013
CPZ	ENSG00000109625	ENST00000360986	69	2025	2163	2.34351
BEND7	ENSG00000165626	ENST00000341083	297	1701	2239	2.32599
CSDE1	ENSG00000009307	ENST00000610726	522	3054	4312	135.19
GNG10	ENSG00000242616	ENST00000374293	30	234	1201	50.2433
CTF1	ENSG00000150281	ENST00000279804	37	640	1664	0.45903
FAM111B	ENSG00000189057	ENST00000343597	191	2393	3506	19.1719
ASPSCR1	ENSG00000169696	ENST00000306729	97	2038	2123	5.10242
PLEKHM2	ENSG00000116786	ENST00000375799	239	3296	4134	22.5751
DESI2	ENSG00000121644	ENST00000302550	188	770	4017	19.689
FNBP1L	ENSG00000137942	ENST00000604705	0	1827	1830	16.1265
ALPK3	ENSG00000136383	ENST00000258888	167	5888	10917	0.0063606
CYFIP2	ENSG00000055163	ENST00000616178	140	3974	4210	25.3839
ZNF548	ENSG00000188785	ENST00000336128	246	1881	4987	2.36707
HOXA9	ENSG00000078399	ENST00000343483	80	896	2064	23.6509
THTPA	ENSG00000259431	ENST00000288014	487	1177	2611	4.9732
TMEM165	ENSG00000134851	ENST00000381334	233	1205	1931	32.328
FLVCR2	ENSG00000119686	ENST00000238667	353	1931	3629	1.14806
IFT81	ENSG00000122970	ENST00000242591	526	2554	3124	3.84536
DPM3	ENSG00000179085	ENST00000368399	77	443	517	62.4545
SLC35D3	ENSG00000182747	ENST00000331858	128	1376	2343	0.0592733
RAB21	ENSG00000080371	ENST00000261263	267	942	15558	4.60157
C3orf33	ENSG00000174928	ENST00000340171	26	908	1811	4.60113
KIAA0100	ENSG00000007202	ENST00000528896	102	6807	7428	39.2532
VBP1	ENSG00000155959	ENST00000286428	23	614	1616	56.5908
PACSIN2	ENSG00000100266	ENST00000263246	206	1664	3251	17.2582
WDR91	ENSG00000105875	ENST00000354475	24	2265	4580	3.30516
VSIG10L	ENSG00000186806	ENST00000335624	0	2601	3397	1.20603
CDK3	ENSG00000250506	ENST00000425876	88	1003	1582	2.23854
MTFR2	ENSG00000146410	ENST00000420702	390	1545	1789	9.04372
AK3	ENSG00000147853	ENST00000381809	115	796	4219	22.1697
CFAP70	ENSG00000156042	ENST00000310715	121	3484	3703	0.243776
NID1	ENSG00000116962	ENST00000264187	11	3752	5792	0.0119887
SPNS2	ENSG00000183018	ENST00000329078	167	1814	3404	0.0407983
ZNF689	ENSG00000156853	ENST00000287461	348	1848	3557	9.54611
TIMM13	ENSG00000099800	ENST00000215570	53	338	1664	37.3901
ZBTB7B	ENSG00000160685	ENST00000417934	458	2177	4017	15.9206
EED	ENSG00000074266	ENST00000351625	7	1405	1696	16.418
LRRC8D	ENSG00000171492	ENST00000337338	407	2981	3950	12.9033
RPS3	ENSG00000149273	ENST00000278572	18	795	907	1230.53
MYBL1	ENSG00000185697	ENST00000522677	411	2667	5192	2.05962
MFGE8	ENSG00000140545	ENST00000268150	60	1221	1936	8.14183
CUL1	ENSG00000055130	ENST00000325222	288	2616	3147	65.7097
PSMD7	ENSG00000103035	ENST00000219313	101	1073	1631	95.7922
PVR	ENSG00000073008	ENST00000425690	187	1438	5792	32.6333
MT1E	ENSG00000169715	ENST00000330439	71	452	746	268.447
GALM	ENSG00000143891	ENST00000272252	48	1074	2277	7.59342
SSPN	ENSG00000123096	ENST00000242729	177	906	2788	0.0498125
COLGALT2	ENSG00000198756	ENST00000361927	371	2249	5179	1.47485
PPP6R1	ENSG00000105063	ENST00000412770	589	3232	3984	61.1597
PALD1	ENSG00000107719	ENST00000263563	322	2890	4610	9.41414
CCDC149	ENSG00000181982	ENST00000635206	15	1635	2362	3.93937
WDR35	ENSG00000118965	ENST00000345530	116	3659	6960	6.37519
SAP25	ENSG00000205307	ENST00000622764	158	1049	1111	1.25002
ITPA	ENSG00000125877	ENST00000380113	54	636	1037	16.0037
EIF3C	ENSG00000184110	ENST00000331666	186	2925	3145	2.9586
SPOCD1	ENSG00000134668	ENST00000360482	130	3778	3960	2.29709
FOXO3	ENSG00000118689	ENST00000343882	304	2323	7308	5.09293
INSIG1	ENSG00000186480	ENST00000340368	109	940	2908	8.45299
OR1A1	ENSG00000172146	ENST00000641732	556	1483	3832	0.0543622
NKD1	ENSG00000140807	ENST00000268459	158	1568	17039	1.11255
VEZT	ENSG00000028203	ENST00000436874	44	2381	4510	16.8901
KRBOX4	ENSG00000147121	ENST00000344302	191	704	2334	5.23616
NPAT	ENSG00000149308	ENST00000278612	102	4383	6113	8.0423
PTPN12	ENSG00000127947	ENST00000248594	252	2592	3384	20.3966
EVL	ENSG00000196405	ENST00000392920	79	1333	1834	0.0378619
TMTC2	ENSG00000179104	ENST00000321196	681	3189	5669	0.771677
SNAP47	ENSG00000143740	ENST00000315781	414	1806	2367	10.3557
ZNF572	ENSG00000180938	ENST00000319286	157	1744	3278	3.24104
DENND6B	ENSG00000205593	ENST00000413817	24	1779	4891	0.184564
ZFP36	ENSG00000128016	ENST00000594442	40	1036	1752	17.2408
RANBP6	ENSG00000137040	ENST00000259569	17	3332	4600	10.7932
GID4	ENSG00000141034	ENST00000376345	20	947	1391	4.19328
LNP1	ENSG00000206535	ENST00000489752	862	1435	1813	3.25554
EHBP1L1	ENSG00000173442	ENST00000309295	250	4819	5170	30.7169
WDR19	ENSG00000157796	ENST00000399820	29	4055	4395	6.0354
CSF2	ENSG00000164400	ENST00000296871	35	467	788	0.0881201
NMB	ENSG00000197696	ENST00000394588	411	873	1017	27.0381
PHEX	ENSG00000102174	ENST00000379374	681	2928	6288	0.121473
KIAA0232	ENSG00000170871	ENST00000307659	468	4653	7854	8.10737
CITED4	ENSG00000179862	ENST00000372638	236	788	1310	35.9385
COG2	ENSG00000135775	ENST00000366669	126	2340	2932	8.36011
CRTC3	ENSG00000140577	ENST00000268184	149	2006	5214	10.2946
SYN1	ENSG00000008056	ENST00000295987	129	2244	3210	0.0865279
MBOAT2	ENSG00000143797	ENST00000305997	70	1630	7622	6.45009
CLDN4	ENSG00000189143	ENST00000435050	2680	3307	4163	0.01668
HSFX2	ENSG00000268738	ENST00000598963	614	1883	1966	0.0353198
SHPK	ENSG00000197417	ENST00000225519	31	1465	3788	8.45069
MYDGF	ENSG00000074842	ENST00000599630	28	595	713	108.687
JMJD6	ENSG00000070495	ENST00000445478	204	1446	5303	11.1563
RPRD1B	ENSG00000101413	ENST00000373433	202	1180	3672	15.601
RBMXL1	ENSG00000213516	ENST00000399794	716	1886	5084	10.8993
RAB35	ENSG00000111737	ENST00000229340	103	706	2855	31.2048
IFT74	ENSG00000096872	ENST00000443698	171	1971	2163	11.0755
CMTR1	ENSG00000137200	ENST00000373451	163	2668	4034	12.8412
ZC3H10	ENSG00000135482	ENST00000257940	169	1471	7121	1.1799
ENPEP	ENSG00000138792	ENST00000265162	260	3131	6861	0.091087
ATAD2	ENSG00000156802	ENST00000287394	90	4260	5547	96.1901
DNAH5	ENSG00000039139	ENST00000265104	105	13977	15633	0.0488598
TRAPPC6A	ENSG00000007255	ENST00000006275	19	538	805	1.63893
MRPS14	ENSG00000120333	ENST00000476371	17	401	2115	17.4992
DDR1	ENSG00000204580	ENST00000513240	0	2757	2882	13.1071
USP53	ENSG00000145390	ENST00000450251	544	3763	6072	11.4588
ZBTB8A	ENSG00000160062	ENST00000373510	229	1552	7077	3.00243
UBE2G2	ENSG00000184787	ENST00000345496	72	567	3367	41.3497
GDAP1	ENSG00000104381	ENST00000220822	59	1133	3645	26.8801
LOXL3	ENSG00000115318	ENST00000264094	79	2338	3689	1.27998
ZNF391	ENSG00000124613	ENST00000244576	545	1619	4079	3.40469
IGF1R	ENSG00000140443	ENST00000650285	1043	5144	12235	1.62317
TSPAN33	ENSG00000158457	ENST00000486685	274	1123	2951	14.5184
DLG4	ENSG00000132535	ENST00000648172	992	3293	4114	8.28741
NECAB3	ENSG00000125967	ENST00000246190	56	1244	1989	10.9971
SNRNP27	ENSG00000124380	ENST00000409116	26	500	1339	11.6163
GIT2	ENSG00000139436	ENST00000355312	144	2421	5598	11.4491
ARF4	ENSG00000168374	ENST00000303436	204	744	1596	120.735
MFHAS1	ENSG00000147324	ENST00000276282	572	3728	6399	7.84563
SAR1A	ENSG00000079332	ENST00000373242	197	791	5981	18.0185
CUZD1	ENSG00000138161	ENST00000392790	14	1835	1958	0.461033
KANSL1	ENSG00000120071	ENST00000432791	465	3780	5343	11.4237
ACOT7	ENSG00000097021	ENST00000377855	147	1287	1614	63.5446
B3GNT10	ENSG00000214654	ENST00000464488	311	1418	1661	3.30262
PLXNC1	ENSG00000136040	ENST00000258526	395	5099	7492	0.620981
HSF4	ENSG00000102878	ENST00000521374	0	1476	1515	4.67508
PPP2R3C	ENSG00000092020	ENST00000261475	354	1713	1839	12.9891
FCHSD2	ENSG00000137478	ENST00000409314	169	2461	4509	6.22161
U2SURP	ENSG00000163714	ENST00000473835	59	3146	7424	31.455
CAPRIN1	ENSG00000135387	ENST00000341394	141	2268	5514	77.0827
CFAP47	ENSG00000165164	ENST00000378653	66	9627	9941	0.0139702
PTCHD4	ENSG00000244694	ENST00000339488	34	2572	2850	0.170551
CBX8	ENSG00000141570	ENST00000269385	79	1246	3752	5.66317
AC092587.1	ENSG00000273155	ENST00000410042	207	600	669	0.311384
MBOAT7	ENSG00000125505	ENST00000245615	246	1662	2294	61.6291
GNB4	ENSG00000114450	ENST00000232564	167	1187	6315	0.0109958
DUSP19	ENSG00000162999	ENST00000354221	187	838	5191	1.25741
KPNA6	ENSG00000025800	ENST00000373625	75	1683	7355	27.1429
AL445524.2	ENSG00000287856	ENST00000662216	468	885	1361	5.30611
C11orf1	ENSG00000137720	ENST00000529270	675	1245	1437	4.8322
CEP19	ENSG00000174007	ENST00000409690	380	881	2158	0.707901
TBCA	ENSG00000171530	ENST00000518338	4	397	551	174.668
NSMCE4A	ENSG00000107672	ENST00000369023	52	1207	1391	40.6848
NDEL1	ENSG00000166579	ENST00000334527	197	1232	2372	16.8913
GATAD2A	ENSG00000167491	ENST00000404158	418	2320	5776	36.8352
GPKOW	ENSG00000068394	ENST00000156109	13	1441	1658	23.2439
USP39	ENSG00000168883	ENST00000323701	10	1705	2183	36.0076
ARMCX6	ENSG00000198960	ENST00000539247	433	1333	1928	11.4891
RAD18	ENSG00000070950	ENST00000264926	87	1572	5857	12.8041
STRN	ENSG00000115808	ENST00000263918	73	2413	14174	5.86412
IFT57	ENSG00000114446	ENST00000264538	102	1389	3057	16.9224
SLC9A4	ENSG00000180251	ENST00000295269	534	2928	4215	0.0164742
SMARCC2	ENSG00000139613	ENST00000550164	22	3757	5090	42.7955
PKP2	ENSG00000057294	ENST00000070846	25	2668	4241	12.9676
VAMP5	ENSG00000168899	ENST00000306384	60	408	660	0.42084
EFCAB3	ENSG00000172421	ENST00000450662	71	1541	1694	0.122973
MYL9	ENSG00000101335	ENST00000279022	69	585	2786	9.5958
RHOBTB1	ENSG00000072422	ENST00000337910	276	2364	4411	0.425038
MBIP	ENSG00000151332	ENST00000416007	49	1081	1603	10.3963
FAM217B	ENSG00000196227	ENST00000358293	415	1564	5152	4.48817
PRR5	ENSG00000186654	ENST00000403581	609	1842	2279	4.96643
UAP1	ENSG00000117143	ENST00000271469	329	1895	2377	84.4832
EFCAB8	ENSG00000215529	ENST00000400522	94	3958	3961	0.0175306
SIGLEC7	ENSG00000168995	ENST00000317643	69	1470	1754	0.118766
GRB10	ENSG00000106070	ENST00000644879	160	2056	3888	5.30434
EPN2	ENSG00000072134	ENST00000314728	484	2407	4871	10.3067
GNAS	ENSG00000087460	ENST00000371100	552	3663	4029	138.222
RPSA	ENSG00000168028	ENST00000443003	63	963	1032	1514.26
LENG1	ENSG00000105617	ENST00000222224	26	818	1381	4.37449
INSM1	ENSG00000173404	ENST00000310227	164	1694	2846	0.243987
SLC4A1AP	ENSG00000163798	ENST00000613058	282	2670	2966	13.8596
DRP2	ENSG00000102385	ENST00000395209	527	3398	7277	0.0190844
NLK	ENSG00000087095	ENST00000407008	197	1778	3526	4.62793
MCRS1	ENSG00000187778	ENST00000357123	0	1425	1428	24.4105
DMXL2	ENSG00000104093	ENST00000543779	90	9201	10400	6.76359
R3HDM2	ENSG00000179912	ENST00000403821	297	3327	3347	4.1908
SRR	ENSG00000167720	ENST00000344595	72	1092	2482	2.51792
MT1F	ENSG00000198417	ENST00000334350	100	283	425	16.5019
SUSD6	ENSG00000100647	ENST00000342745	313	1222	5390	5.43657
FOXL1	ENSG00000176678	ENST00000320241	218	1253	3655	0.0379965
TADA2A	ENSG00000276234	ENST00000615182	161	1490	4236	3.40964
STOML1	ENSG00000067221	ENST00000541638	72	1266	6280	0.807169
ELL3	ENSG00000128886	ENST00000319359	65	1256	1755	0.395662
TRAK1	ENSG00000182606	ENST00000673621	438	3381	3384	10.4856
MED7	ENSG00000155868	ENST00000286317	63	762	2071	4.35878
RNF4	ENSG00000063978	ENST00000511600	1515	2085	4123	22.6859
RPS3A	ENSG00000145425	ENST00000274065	25	817	869	1737.88
CSF1	ENSG00000184371	ENST00000329608	175	1837	3994	5.89377
H2BC21	ENSG00000184678	ENST00000369155	12	390	2194	8.76687
KBTBD2	ENSG00000170852	ENST00000304056	563	2432	3608	12.375
TBC1D2B	ENSG00000167202	ENST00000300584	0	2889	6067	11.0104
HARS2	ENSG00000112855	ENST00000646468	191	1727	2469	16.8745
SPEG	ENSG00000072195	ENST00000312358	135	9936	10782	0.0193207
MOB3B	ENSG00000120162	ENST00000262244	458	1106	6487	2.28001
ECI2	ENSG00000198721	ENST00000380118	37	1219	1407	34.2505
MFSD14A	ENSG00000156875	ENST00000370152	138	1608	2779	7.84589
PCYOX1L	ENSG00000145882	ENST00000274569	23	1505	2507	5.09642
LARGE1	ENSG00000133424	ENST00000354992	572	2840	4409	3.43335
PANX1	ENSG00000110218	ENST00000227638	472	1750	2852	10.6398
STYXL1	ENSG00000127952	ENST00000248600	343	1282	1415	15.4581
KCND3	ENSG00000171385	ENST00000315987	480	2445	2716	0.153399
SH2D4A	ENSG00000104611	ENST00000265807	335	1697	3276	11.9546
SMARCE1	ENSG00000073584	ENST00000348513	91	1324	5150	21.2765
ATF1	ENSG00000123268	ENST00000262053	213	1026	2412	24.1538
MRPL36	ENSG00000171421	ENST00000508987	137	446	686	38.3633
AP4M1	ENSG00000221838	ENST00000429084	158	1538	1836	7.11028
MT-ATP8	ENSG00000228253	ENST00000361851	0	204	207	17437.5
POU6F1	ENSG00000184271	ENST00000333640	77	1910	2960	2.41628
COX5A	ENSG00000178741	ENST00000568783	69	528	571	203.33
ZBTB1	ENSG00000126804	ENST00000554015	431	2570	2825	15.1167
IPO11	ENSG00000086200	ENST00000409296	130	3175	3564	8.96234
MRPL45	ENSG00000278845	ENST00000613675	16	934	1553	38.9894
APOE	ENSG00000130203	ENST00000252486	69	1020	1166	0.238212
IDS	ENSG00000010404	ENST00000340855	169	1819	7580	2.56502
PIP4P2	ENSG00000155099	ENST00000285419	110	881	2759	15.0002
MBTD1	ENSG00000011258	ENST00000586178	327	2211	5365	5.43602
PCDHB8	ENSG00000120322	ENST00000239444	245	2648	2750	7.65088
DYNC2H1	ENSG00000187240	ENST00000650373	13	12955	13330	5.27692
IL11	ENSG00000095752	ENST00000264563	153	750	2378	33.9601
MED19	ENSG00000156603	ENST00000650726	0	783	786	20.7609
TAFA2	ENSG00000198673	ENST00000416284	1585	1978	4128	0.0168214
ZNF18	ENSG00000154957	ENST00000322748	605	2252	2767	2.86086
CLASRP	ENSG00000104859	ENST00000221455	93	2115	2229	16.0435
RNF139	ENSG00000170881	ENST00000303545	372	2364	2637	31.6779
B9D1	ENSG00000108641	ENST00000663089	106	718	3480	2.61393
HRH1	ENSG00000196639	ENST00000397056	191	1652	4711	8.3574
FUCA1	ENSG00000179163	ENST00000374479	8	1406	2047	9.63389
GPD1L	ENSG00000152642	ENST00000282541	201	1254	4060	7.6622
FA2H	ENSG00000103089	ENST00000219368	65	1181	2405	1.53025
MRPL37	ENSG00000116221	ENST00000605337	48	1497	1582	144.978
SDC3	ENSG00000162512	ENST00000339394	172	1498	5246	6.90945
CDC7	ENSG00000097046	ENST00000428239	259	1981	3313	13.5817
NSMCE3	ENSG00000185115	ENST00000332303	117	1029	4834	6.96685
TDO2	ENSG00000151790	ENST00000536354	63	1281	1700	0.408463
TMEM86B	ENSG00000180089	ENST00000327042	22	700	1246	1.78334
AC020929.1	ENSG00000160460	ENST00000598249	320	8012	8910	0.14028
NCBP2AS2	ENSG00000270170	ENST00000602845	43	340	870	24.4233
RADX	ENSG00000147231	ENST00000372548	103	2668	3852	4.3264
FZD4	ENSG00000174804	ENST00000531380	310	1921	7387	1.87062
TSNAX	ENSG00000116918	ENST00000366639	142	1012	2634	18.5064
MSANTD3-TMEFF1	ENSG00000251349	ENST00000502978	7	1030	2069	0.167807
GTF2A1	ENSG00000165417	ENST00000553612	441	1569	6343	14.4285
NCLN	ENSG00000125912	ENST00000246117	101	1790	3680	38.5875
TLNRD1	ENSG00000140406	ENST00000267984	1349	2435	4866	7.94849
KHDC4	ENSG00000132680	ENST00000368321	40	1882	2961	9.6853
ATF6	ENSG00000118217	ENST00000367942	41	2051	7470	14.7058
TRAIP	ENSG00000183763	ENST00000331456	111	1518	2023	7.51709
C12orf56	ENSG00000185306	ENST00000543942	193	2059	4483	0.0309787
NUTM2A	ENSG00000184923	ENST00000381707	383	3017	3290	0.042212
LPIN2	ENSG00000101577	ENST00000261596	239	2927	6229	7.17908
ATP5MC1	ENSG00000159199	ENST00000393366	133	541	646	62.0218
MYO6	ENSG00000196586	ENST00000369981	279	4164	8692	5.18473
SEH1L	ENSG00000085415	ENST00000399892	111	1374	1851	53.5702
SOX9	ENSG00000125398	ENST00000245479	372	1899	3931	0.353288
PKNOX1	ENSG00000160199	ENST00000291547	159	1467	5300	3.93049
SGTA	ENSG00000104969	ENST00000221566	64	1003	2231	42.516
BEST3	ENSG00000127325	ENST00000330891	114	2118	3419	1.56384
DOCK5	ENSG00000147459	ENST00000276440	220	5830	10246	6.91947
MAP3K1	ENSG00000095015	ENST00000399503	25	4561	7036	3.74037
SFT2D1	ENSG00000198818	ENST00000361731	64	541	1033	59.6917
TRIM10	ENSG00000204613	ENST00000449742	353	1796	3825	0.0363078
RNF7	ENSG00000114125	ENST00000273480	44	383	2669	21.75
NSMF	ENSG00000165802	ENST00000371475	232	1822	2987	101.241
VPS18	ENSG00000104142	ENST00000220509	319	3238	3875	20.4642
GTF2E1	ENSG00000153767	ENST00000283875	81	1398	3000	10.9945
TMEM126B	ENSG00000171204	ENST00000358867	23	713	989	27.5227
MED13L	ENSG00000123066	ENST00000650226	43	6709	8717	7.90216
PPEF2	ENSG00000156194	ENST00000286719	281	2540	3343	0.0415427
ARSJ	ENSG00000180801	ENST00000315366	813	2610	4603	9.65474
VPS37C	ENSG00000167987	ENST00000301765	42	1107	2673	8.67659
AK8	ENSG00000165695	ENST00000298545	29	1466	1579	0.263858
ARHGAP9	ENSG00000123329	ENST00000670128	0	2463	2466	0.0563168
LTBP1	ENSG00000049323	ENST00000404816	372	5535	6502	2.83009
JARID2	ENSG00000008083	ENST00000341776	471	4209	6003	4.48812
BCAN	ENSG00000132692	ENST00000329117	167	2900	3297	5.05468
CNIH2	ENSG00000174871	ENST00000311445	282	762	1374	0.151613
RFFL	ENSG00000092871	ENST00000315249	223	1312	7293	4.9225
ZNF224	ENSG00000267680	ENST00000336976	254	2375	3980	5.53067
UFM1	ENSG00000120686	ENST00000379649	187	496	846	18.6319
ATAD1	ENSG00000138138	ENST00000308448	379	1462	4640	15.7285
DDX1	ENSG00000079785	ENST00000381341	389	2609	2817	43.2112
NFYC	ENSG00000066136	ENST00000308733	6	1380	2158	11.3908
DPH1	ENSG00000108963	ENST00000263083	45	1374	2221	8.00374
ACTA2	ENSG00000107796	ENST00000224784	66	1197	1349	3.55172
ZNF782	ENSG00000196597	ENST00000481138	688	2785	4442	2.67312
CALCOCO1	ENSG00000012822	ENST00000550804	73	2146	5576	3.41216
AKAP3	ENSG00000111254	ENST00000228850	551	3110	3334	0.541513
CACFD1	ENSG00000160325	ENST00000540581	102	801	2880	1.71186
TPR	ENSG00000047410	ENST00000367478	225	7314	9636	41.3274
SH3BP4	ENSG00000130147	ENST00000409212	507	3396	5231	3.54428
RNF122	ENSG00000133874	ENST00000256257	405	870	1872	2.70781
SOBP	ENSG00000112320	ENST00000317357	500	3119	6225	2.74408
DIS3L	ENSG00000166938	ENST00000319212	29	3191	3780	4.68435
UNG	ENSG00000076248	ENST00000242576	106	1045	2071	42.0119
TMEM161A	ENSG00000064545	ENST00000162044	50	1487	2251	24.4007
ZXDB	ENSG00000198455	ENST00000374888	397	2806	5894	7.52822
TWNK	ENSG00000107815	ENST00000311916	668	2720	3616	20.2785
ZNF764	ENSG00000169951	ENST00000252797	81	1305	2738	3.52519
C1QBP	ENSG00000108561	ENST00000225698	82	928	1169	381.705
FAM171A1	ENSG00000148468	ENST00000378116	237	2907	4182	14.6615
WDR55	ENSG00000120314	ENST00000358337	237	1386	4080	18.3978
BTBD9	ENSG00000183826	ENST00000481247	157	1993	8530	3.38646
PTPRK	ENSG00000152894	ENST00000368207	225	4641	4758	6.10033
SMIM26	ENSG00000232388	ENST00000411646	59	344	505	35.2006
SHPRH	ENSG00000146414	ENST00000629427	399	5460	7338	4.56111
UFD1	ENSG00000070010	ENST00000263202	108	1029	1791	57.4197
NQO2	ENSG00000124588	ENST00000380455	277	970	10187	4.17164
SOD1	ENSG00000142168	ENST00000270142	148	610	966	323.76
XAB2	ENSG00000076924	ENST00000358368	18	2583	2647	17.9958
UBR4	ENSG00000127481	ENST00000375254	18	15567	15892	34.9509
NAIP	ENSG00000249437	ENST00000517649	291	4500	6124	0.725682
STK31	ENSG00000196335	ENST00000355870	67	3124	3274	0.0212091
FURIN	ENSG00000140564	ENST00000618099	380	2762	4345	33.7684
ARMCX1	ENSG00000126947	ENST00000372829	355	1714	2125	0.130708
TRAPPC6B	ENSG00000182400	ENST00000330149	238	712	3251	11.5767
LRRC46	ENSG00000141294	ENST00000269025	320	1283	1885	0.221025
GRK4	ENSG00000125388	ENST00000398052	500	2234	2372	0.936778
SDC1	ENSG00000115884	ENST00000381150	391	1321	3291	56.1037
CCDC88C	ENSG00000015133	ENST00000389857	130	6214	7519	5.98434
KNDC1	ENSG00000171798	ENST00000304613	249	5496	7021	0.267034
BOP1	ENSG00000261236	ENST00000569669	68	2306	2428	49.3907
CEP120	ENSG00000168944	ENST00000306467	305	3263	4900	9.52302
KLHL8	ENSG00000145332	ENST00000273963	352	2212	5631	6.95497
NASP	ENSG00000132780	ENST00000350030	106	2470	3225	68.2329
OAZ1	ENSG00000104904	ENST00000602676	79	763	1148	442.218
RALB	ENSG00000144118	ENST00000272519	176	794	2247	33.0351
HMSD	ENSG00000221887	ENST00000408945	202	619	2102	4.09629
ADCK2	ENSG00000133597	ENST00000072869	386	2264	2574	18.4522
MRPL57	ENSG00000173141	ENST00000309594	65	371	2233	43.0999
RAP2B	ENSG00000181467	ENST00000323534	468	1017	8402	6.29758
ZNF813	ENSG00000198346	ENST00000396403	130	1981	6153	0.0112853
ZNF571	ENSG00000180479	ENST00000328550	119	1946	4113	1.77269
SNX4	ENSG00000114520	ENST00000251775	30	1380	2512	20.1792
AKAP8	ENSG00000105127	ENST00000269701	56	2132	3665	11.3868
GOLGA6L4	ENSG00000184206	ENST00000510439	62	1784	4553	1.98265
CEMIP	ENSG00000103888	ENST00000394685	420	4503	7353	0.0472179
MED22	ENSG00000148297	ENST00000610672	582	1182	4367	11.8461
AK1	ENSG00000106992	ENST00000223836	96	726	736	118.404
ZNF22	ENSG00000165512	ENST00000298299	145	817	2103	7
AP2A1	ENSG00000196961	ENST00000359032	0	2931	3286	20.3075
KIAA1324L	ENSG00000164659	ENST00000450689	141	3228	6796	1.44068
ASTN2	ENSG00000148219	ENST00000313400	101	4118	4747	1.19949
MSANTD4	ENSG00000170903	ENST00000301919	1429	2464	4103	11.0682
COG4	ENSG00000103051	ENST00000323786	11	2378	2820	16.1039
DLL3	ENSG00000090932	ENST00000205143	7	1861	2332	0.0297764
DECR1	ENSG00000104325	ENST00000220764	16	1021	2760	34.3419
IL17RC	ENSG00000163702	ENST00000295981	218	2591	2621	12.5578
PRDX4	ENSG00000123131	ENST00000379341	78	891	956	152.678
LRRC39	ENSG00000122477	ENST00000620882	280	1297	1951	0.0711826
KRT18	ENSG00000111057	ENST00000388837	69	1359	1420	193.059
TMEM161B	ENSG00000164180	ENST00000514135	107	1613	2035	5.39131
ARMH3	ENSG00000120029	ENST00000370033	100	2167	4099	4.96353
CSMD1	ENSG00000183117	ENST00000520002	556	11251	11740	0.00591471
STK19	ENSG00000204344	ENST00000375333	53	1157	1557	3.9246
GBE1	ENSG00000114480	ENST00000429644	128	2234	2941	14.3788
TWISTNB	ENSG00000105849	ENST00000222567	21	1035	3893	19.7275
H2BC11	ENSG00000124635	ENST00000607124	0	378	950	3.36229
MICAL1	ENSG00000135596	ENST00000630715	291	3549	3678	14.0841
GVQW2	ENSG00000279968	ENST00000641401	0	324	327	0.212351
SRSF10	ENSG00000188529	ENST00000492112	72	858	7656	20.6974
TBL2	ENSG00000106638	ENST00000305632	30	1371	4344	9.87871
FSCN1	ENSG00000075618	ENST00000382361	121	1600	2784	127.404
CCDC146	ENSG00000135205	ENST00000285871	129	2994	3335	0.478887
TBC1D8	ENSG00000204634	ENST00000409318	131	3596	3803	4.14477
TBC1D10B	ENSG00000169221	ENST00000409939	311	2735	3580	21.1225
GRK5	ENSG00000198873	ENST00000392870	347	2117	6798	1.33811
CCDC85C	ENSG00000205476	ENST00000380243	248	1505	16564	4.37241
MNS1	ENSG00000138587	ENST00000260453	165	1650	2030	2.63388
UQCR11	ENSG00000127540	ENST00000591899	53	221	1299	83.2836
DNAJC11	ENSG00000007923	ENST00000377577	16	1693	3201	22.8425
H4C9	ENSG00000276180	ENST00000615353	721	1030	1294	0.590282
GLB1	ENSG00000170266	ENST00000307363	61	2092	2523	20.7793
CRIPT	ENSG00000119878	ENST00000238892	68	371	6323	3.54716
AMDHD1	ENSG00000139344	ENST00000266736	68	1346	2226	1.21658
SCAF11	ENSG00000139218	ENST00000369367	243	4632	7552	33.7447
CBWD3	ENSG00000196873	ENST00000360171	551	1736	2165	0.609392
MICB	ENSG00000204516	ENST00000252229	49	1198	2416	15.2616
LENG9	ENSG00000275183	ENST00000611161	252	1686	2047	4.10458
CRB2	ENSG00000148204	ENST00000373631	64	3919	5613	0.0371131
TAF2	ENSG00000064313	ENST00000378164	277	3874	5027	46.5917
PRSS22	ENSG00000005001	ENST00000161006	66	1017	1383	25.8575
CORIN	ENSG00000145244	ENST00000273857	118	3244	4967	0.0699
TCEANC2	ENSG00000116205	ENST00000371331	199	913	936	2.44816
FCGRT	ENSG00000104870	ENST00000426395	247	1342	1559	0.668108
FAM234B	ENSG00000084444	ENST00000197268	23	1889	4711	7.29615
PSG9	ENSG00000183668	ENST00000270077	99	1377	1707	0.162715
ARL15	ENSG00000185305	ENST00000504924	94	706	3328	3.12975
ZFAND1	ENSG00000104231	ENST00000220669	19	823	2184	58.1517
EXOSC6	ENSG00000223496	ENST00000435634	40	856	5163	15.8433
KLF10	ENSG00000155090	ENST00000285407	124	1564	2915	22.7016
[truncated: 10,967 more rows]

## Sheet: rpkm_TRC_RNAseq
CREG1	ENSG00000143162	ENST00000466652	64	829	1997	17.8269
ZNF713	ENSG00000178665	ENST00000429591	807	2136	4358	0.323065
CWC25	ENSG00000273559	ENST00000614790	138	1413	3067	11.5638
HPS1	ENSG00000107521	ENST00000613394	246	2346	3714	7.52753
FKBP15	ENSG00000119321	ENST00000446284	75	3732	8807	23.0051
SLC25A40	ENSG00000075303	ENST00000341119	358	1372	4056	6.2151
AC093827.5	ENSG00000285458	ENST00000473559	664	1015	2306	0.639619
PIN4	ENSG00000102309	ENST00000664196	35	503	1323	7.34795
CACNG8	ENSG00000142408	ENST00000270458	103	1378	8747	0.0766477
VAV2	ENSG00000160293	ENST00000371850	46	2680	4851	26.5632
METTL26	ENSG00000130731	ENST00000397666	12	627	726	41.9254
SLC7A2	ENSG00000003989	ENST00000004531	48	2142	7560	8.82388
TDRD3	ENSG00000083544	ENST00000535286	72	2304	2579	5.95309
LANCL2	ENSG00000132434	ENST00000254770	578	1928	4353	2.98794
BMT2	ENSG00000164603	ENST00000297145	125	1340	3940	4.95171
MON2	ENSG00000061987	ENST00000641654	391	5545	10382	5.08866
CPTP	ENSG00000224051	ENST00000343938	376	1018	2154	14.8779
NECAP1	ENSG00000089818	ENST00000639955	882	1707	3479	22.5278
UBA7	ENSG00000182179	ENST00000333486	166	3202	3304	0.182625
ZNF324B	ENSG00000249471	ENST00000336614	89	1721	2978	3.33193
RUNDC3A	ENSG00000108309	ENST00000426726	232	1570	2005	0.100315
MAEA	ENSG00000090316	ENST00000505177	27	1329	1340	29.119
ZNF830	ENSG00000198783	ENST00000361952	27	1143	2238	12.1625
MTDH	ENSG00000147649	ENST00000336273	323	2069	7662	87.1604
CDK9	ENSG00000136807	ENST00000373264	115	1231	2483	49.223
PIAS4	ENSG00000105229	ENST00000262971	25	1555	3069	17.105
CIPC	ENSG00000198894	ENST00000361786	156	1353	4325	9.76591
KMT5A	ENSG00000183955	ENST00000402868	67	1123	2776	31.7347
PSMA4	ENSG00000041357	ENST00000044462	119	902	4378	61.4236
RPL22L1	ENSG00000163584	ENST00000295830	28	394	1902	115.546
DGKD	ENSG00000077044	ENST00000264057	12	3654	6297	5.86646
ZNF800	ENSG00000048405	ENST00000265827	707	2699	4473	17.8963
CLIP3	ENSG00000105270	ENST00000360535	208	1849	3350	0.100065
UBA1	ENSG00000130985	ENST00000335972	196	3370	3572	163.255
LRIT3	ENSG00000183423	ENST00000594814	95	2132	3661	0.0732518
ADPRHL1	ENSG00000153531	ENST00000612156	87	5988	9759	0.288537
PDZD11	ENSG00000120509	ENST00000239666	133	553	1043	22.3051
SOX8	ENSG00000005513	ENST00000293894	153	1491	3087	7.36243
CHRNB1	ENSG00000170175	ENST00000306071	67	1570	2560	17.1014
VRK3	ENSG00000105053	ENST00000599538	665	2087	2126	9.30287
MORN2	ENSG00000188010	ENST00000644631	56	509	706	15.6689
AK4	ENSG00000162433	ENST00000395334	358	1027	6998	16.1717
ALDH3B1	ENSG00000006534	ENST00000342456	67	1471	2811	0.095402
JAZF1	ENSG00000153814	ENST00000283928	218	947	3173	4.71187
RBM33	ENSG00000184863	ENST00000401878	216	3726	10168	8.15629
CD164	ENSG00000135535	ENST00000310786	89	680	3020	56.2324
UPRT	ENSG00000094841	ENST00000373383	170	1097	2474	5.82636
TP53	ENSG00000141510	ENST00000269305	190	1369	2579	10.5544
DHX35	ENSG00000101452	ENST00000252011	24	2133	3314	6.97951
CRYBG3	ENSG00000080200	ENST00000389622	196	9106	10779	8.20398
TMEM63A	ENSG00000196187	ENST00000366835	282	2703	4109	7.84815
TMX3	ENSG00000166479	ENST00000299608	127	1489	4737	11.3084
CCIN	ENSG00000185972	ENST00000335119	115	1879	1947	0.0344344
FBH1	ENSG00000134452	ENST00000379999	104	3386	3702	23.9778
RPS10-NUDT3	ENSG00000270800	ENST00000639725	40	913	4782	0.0701001
TSNAXIP1	ENSG00000102904	ENST00000561639	45	2181	2258	0.0593833
RPP14	ENSG00000163684	ENST00000445193	411	783	7985	4.33245
HSD17B13	ENSG00000170509	ENST00000328546	41	941	2368	0.0566248
SHCBP1	ENSG00000171241	ENST00000303383	20	2036	5177	12.6136
WDR76	ENSG00000092470	ENST00000263795	31	1909	3932	16.0278
EIF1AD	ENSG00000175376	ENST00000533544	364	859	2916	17.0828
EME1	ENSG00000154920	ENST00000393271	82	1831	2354	4.21515
TOMM70	ENSG00000154174	ENST00000284320	140	1964	4100	41.42
OGFOD1	ENSG00000087263	ENST00000566157	59	1685	4587	19.9655
ZBED3	ENSG00000132846	ENST00000255198	327	1029	6134	3.24617
PIP4K2A	ENSG00000150867	ENST00000376573	252	1470	3820	8.35414
LMAN2	ENSG00000169223	ENST00000303127	21	1089	1611	95.1763
DAXX	ENSG00000204209	ENST00000266000	198	2418	2606	46.7197
PAIP2B	ENSG00000124374	ENST00000244221	187	556	6300	1.20253
PVRIG	ENSG00000213413	ENST00000317271	363	1341	1583	1.01646
SLC35E2A	ENSG00000215790	ENST00000643905	423	1221	6293	1.2891
NDC80	ENSG00000080986	ENST00000261597	136	2062	2126	18.4481
C5orf51	ENSG00000205765	ENST00000381647	24	906	5246	14.3775
KIAA1324	ENSG00000116299	ENST00000369939	69	3108	6880	0.146171
OSTM1	ENSG00000081087	ENST00000193322	90	1092	4471	10.3767
PTGES3L-AARSD1	ENSG00000108825	ENST00000421990	346	2104	2150	0.530113
CEP57	ENSG00000166037	ENST00000325542	201	1701	3141	15.6884
SLC35A4	ENSG00000176087	ENST00000514199	1686	2658	3617	31.5478
LONP1	ENSG00000196365	ENST00000360614	14	2891	3092	59.8667
BAZ2B	ENSG00000123636	ENST00000392783	352	6856	8145	4.46135
PURA	ENSG00000185129	ENST00000331327	73	1039	11511	4.23428
TCN2	ENSG00000185339	ENST00000215838	158	1439	2192	0.122343
RNF32	ENSG00000105982	ENST00000405335	409	1495	1938	1.24539
SMIM1	ENSG00000235169	ENST00000444870	249	483	547	1.59336
KREMEN2	ENSG00000131650	ENST00000303746	246	1632	1995	8.97277
IFNAR1	ENSG00000142166	ENST00000270139	86	1757	6075	16.8078
DHCR24	ENSG00000116133	ENST00000535035	48	1632	4225	142.752
TBC1D10B	ENSG00000169221	ENST00000409939	311	2735	3580	23.8024
TAF13	ENSG00000197780	ENST00000338366	56	428	814	39.5344
GNS	ENSG00000135677	ENST00000543646	130	1882	2164	47.0917
PLEKHA7	ENSG00000166689	ENST00000531066	13	3826	5530	0.0848655
ELOB	ENSG00000103363	ENST00000262306	38	521	582	279.695
NAGPA	ENSG00000103174	ENST00000312251	21	1566	2203	9.55594
UBXN2A	ENSG00000173960	ENST00000309033	200	977	6022	6.51288
RNASEH2A	ENSG00000104889	ENST00000221486	118	1015	2753	17.9725
BARHL1	ENSG00000125492	ENST00000263610	192	1173	1906	0.0351751
MAP4K5	ENSG00000012983	ENST00000013125	319	2857	4354	18.2161
VGF	ENSG00000128564	ENST00000249330	216	2061	2551	8.75169
C11orf58	ENSG00000110696	ENST00000228136	132	681	3920	39.4053
ZFP14	ENSG00000142065	ENST00000270001	118	1717	7491	0.724942
FAAP20	ENSG00000162585	ENST00000400919	26	593	1413	16.4169
POLR3F	ENSG00000132664	ENST00000377603	117	1065	2156	11.8788
RTL10	ENSG00000215012	ENST00000405640	669	1761	6785	5.97811
AK8	ENSG00000165695	ENST00000298545	29	1466	1579	0.382137
LAMTOR5	ENSG00000134248	ENST00000256644	76	595	868	67.1982
WDR25	ENSG00000176473	ENST00000335290	226	1858	2123	2.11584
PSMB8	ENSG00000204264	ENST00000374882	51	879	1124	26.5431
TCIRG1	ENSG00000110719	ENST00000265686	99	2589	2668	12.2629
NHLRC3	ENSG00000188811	ENST00000379600	184	1225	3411	6.70241
RABEP2	ENSG00000177548	ENST00000358201	75	1782	2307	11.2466
DCAKD	ENSG00000172992	ENST00000651974	386	1079	2171	11.5188
FLNC	ENSG00000128591	ENST00000325888	261	8436	9188	0.0218906
ZNF385D	ENSG00000151789	ENST00000281523	294	1479	10478	0.0127971
SKP1	ENSG00000113558	ENST00000353411	184	673	9474	30.6346
RRM2	ENSG00000171848	ENST00000360566	291	1638	3673	133.649
RGL1	ENSG00000143344	ENST00000304685	449	2858	5100	1.99817
ENPP4	ENSG00000001561	ENST00000321037	234	1593	4644	7.44931
MAPK1	ENSG00000100030	ENST00000215832	189	1269	11022	18.5645
CD83	ENSG00000112149	ENST00000379153	40	655	2328	8.69726
PACRG	ENSG00000112530	ENST00000337019	224	1112	1619	0.0414106
CHTF8	ENSG00000168802	ENST00000448552	122	485	2903	4.13394
PPWD1	ENSG00000113593	ENST00000261308	15	1953	2109	22.6022
FAM120AOS	ENSG00000188938	ENST00000375412	872	1640	5922	9.28333
ALDH1B1	ENSG00000137124	ENST00000377698	115	1666	3028	37.928
CYP4V2	ENSG00000145476	ENST00000378802	257	1832	4657	1.72756
CYP2J2	ENSG00000134716	ENST00000371204	27	1533	1879	1.96243
LNPEP	ENSG00000113441	ENST00000231368	76	3151	12134	8.58076
ENTPD2	ENSG00000054179	ENST00000355097	64	1549	2102	72.6892
LATS1	ENSG00000131023	ENST00000543571	393	3783	7362	8.44194
RAB11FIP4	ENSG00000131242	ENST00000621161	178	2089	8571	3.22273
KIAA1549	ENSG00000122778	ENST00000422774	49	5899	6283	9.36884
MIP	ENSG00000135517	ENST00000652304	44	833	2614	0.102592
BTBD2	ENSG00000133243	ENST00000255608	11	1586	2629	38.2269
PTPDC1	ENSG00000158079	ENST00000620992	67	2491	4403	3.19764
CHM	ENSG00000188419	ENST00000357749	26	1985	5438	9.25889
RUNX1	ENSG00000159216	ENST00000300305	445	1885	6222	8.16766
KYAT3	ENSG00000137944	ENST00000260508	46	1408	1815	18.8757
AOC3	ENSG00000131471	ENST00000308423	145	2434	4011	0.585024
CUL9	ENSG00000112659	ENST00000252050	63	7614	7759	2.73912
POLK	ENSG00000122008	ENST00000241436	172	2782	5911	6.54445
THAP4	ENSG00000176946	ENST00000407315	141	1872	2076	40.7236
PPP1R27	ENSG00000182676	ENST00000330261	97	559	799	0.251729
ADAM32	ENSG00000197140	ENST00000379907	42	2403	2524	0.053125
CC2D1B	ENSG00000154222	ENST00000371586	139	2713	5642	6.97531
NHLH2	ENSG00000177551	ENST00000369506	5545	5950	7226	0.621635
ZMYM2	ENSG00000121741	ENST00000610343	251	4382	10200	4.60761
C3orf33	ENSG00000174928	ENST00000340171	26	908	1811	4.88668
RRP1	ENSG00000160214	ENST00000497547	53	1436	2958	23.7532
UGGT1	ENSG00000136731	ENST00000259253	158	4823	10761	15.1333
RAD51AP1	ENSG00000111247	ENST00000228843	50	1106	2163	26.8733
DSC2	ENSG00000134755	ENST00000280904	450	3153	12331	0.560012
AGPAT5	ENSG00000155189	ENST00000285518	27	1119	5237	18.7548
NPIPB4	ENSG00000185864	ENST00000415645	40	3454	3606	0.780876
RNF7	ENSG00000114125	ENST00000273480	44	383	2669	22.08
PCDHGA7	ENSG00000253537	ENST00000518325	158	2954	4759	0.140878
ACOX2	ENSG00000168306	ENST00000302819	163	2206	2297	0.788063
UBAP1L	ENSG00000246922	ENST00000559089	221	1364	1694	0.395772
GPR162	ENSG00000250510	ENST00000311268	511	2275	2495	4.24566
ALKBH6	ENSG00000239382	ENST00000378875	6	804	973	15.9858
FAM90A1	ENSG00000171847	ENST00000538603	559	1951	2516	0.87935
DEGS1	ENSG00000143753	ENST00000323699	97	1066	2032	50.5798
DMRTA2	ENSG00000142700	ENST00000404795	336	1962	3080	5.72484
ZNF30	ENSG00000168661	ENST00000439785	444	2316	2651	1.34037
ZNF341	ENSG00000131061	ENST00000375200	26	2588	3343	2.06566
MFSD5	ENSG00000182544	ENST00000534842	147	1818	2038	21.9093
NDUFC2	ENSG00000151366	ENST00000281031	118	475	2168	26.2547
DNMT3B	ENSG00000088305	ENST00000328111	321	2880	4336	5.19527
CLINT1	ENSG00000113282	ENST00000523908	173	2102	2346	55.8412
TTC25	ENSG00000204815	ENST00000377540	107	2123	3146	0.149176
RAF1	ENSG00000132155	ENST00000442415	331	2335	3251	30.6038
PSMB1	ENSG00000008018	ENST00000262193	65	788	891	174.269
TSPAN9	ENSG00000011105	ENST00000407263	17	830	956	7.8545
LNX2	ENSG00000139517	ENST00000316334	255	2325	4750	5.01064
OSCP1	ENSG00000116885	ENST00000356637	64	1231	1463	0.916524
FAM107B	ENSG00000065809	ENST00000181796	234	1152	3785	4.10942
MYO18A	ENSG00000196535	ENST00000527372	181	6343	9992	6.39438
IPO7	ENSG00000205339	ENST00000379719	112	3226	6162	45.2725
TAOK1	ENSG00000160551	ENST00000261716	519	3522	12407	18.2267
SLC35F5	ENSG00000115084	ENST00000245680	233	1802	10314	5.39522
TMED10	ENSG00000170348	ENST00000303575	33	690	4109	40.3666
SCAP	ENSG00000114650	ENST00000265565	241	4078	4254	22.017
PER2	ENSG00000132326	ENST00000254657	281	4046	6380	6.42065
PLP2	ENSG00000102007	ENST00000376327	103	559	1103	208.911
CCDC74A	ENSG00000163040	ENST00000295171	138	1272	1543	6.95204
TCF25	ENSG00000141002	ENST00000263346	76	2104	2248	78.5557
CFAP161	ENSG00000156206	ENST00000286732	60	963	1612	0.0415904
ID1	ENSG00000125968	ENST00000376112	99	564	983	13.9135
PCSK4	ENSG00000115257	ENST00000300954	62	2327	2661	0.554289
ZNF628	ENSG00000197483	ENST00000598519	268	3445	3562	3.2562
TTLL6	ENSG00000170703	ENST00000393382	142	2815	3551	0.0188802
PHACTR4	ENSG00000204138	ENST00000373836	214	2350	3107	17.6726
PLA2G15	ENSG00000103066	ENST00000219345	54	1290	2694	14.7576
ATP2B4	ENSG00000058668	ENST00000357681	1123	4738	8968	5.18827
PARP8	ENSG00000151883	ENST00000281631	459	3021	7475	7.14834
DNAJA4	ENSG00000140403	ENST00000394855	228	1506	3245	9.87578
INTS10	ENSG00000104613	ENST00000397977	122	2252	2517	48.6647
DOT1L	ENSG00000104885	ENST00000398665	252	4863	7652	17.7422
TBC1D14	ENSG00000132405	ENST00000409757	143	2222	4947	26.6034
ANAPC4	ENSG00000053900	ENST00000510092	62	2489	2599	10.2152
UQCRB	ENSG00000156467	ENST00000523920	16	499	695	404.192
DTX2	ENSG00000091073	ENST00000324432	510	2376	2769	8.06268
PAN3	ENSG00000152520	ENST00000380958	113	2774	5590	8.98314
ANK1	ENSG00000029534	ENST00000265709	282	5973	8478	0.00790797
DENND2B	ENSG00000166444	ENST00000534127	386	3797	4545	1.28335
HES6	ENSG00000144485	ENST00000272937	133	805	1368	14.8006
NOLC1	ENSG00000166197	ENST00000405356	235	2362	3967	73.3307
SLC9A3R1	ENSG00000109062	ENST00000262613	219	1293	1993	46.6581
ERAP2	ENSG00000164308	ENST00000437043	150	3030	5131	16.1631
VPS37D	ENSG00000176428	ENST00000324941	128	881	1618	3.35633
ARHGAP27	ENSG00000159314	ENST00000428638	18	2685	4242	7.14375
ARL8B	ENSG00000134108	ENST00000611208	221	779	2981	40.775
PKD1L1	ENSG00000158683	ENST00000289672	51	8598	9092	0.0368696
SIL1	ENSG00000120725	ENST00000509534	213	1617	1714	15.4115
CMC4	ENSG00000182712	ENST00000369484	453	657	881	3.65278
LDHB	ENSG00000111716	ENST00000673047	98	1121	1303	947.154
DECR2	ENSG00000242612	ENST00000219481	79	955	1551	5.92198
CDK1	ENSG00000170312	ENST00000448257	201	1092	1948	48.8029
TNK2	ENSG00000061938	ENST00000381916	145	3403	4222	5.55787
EIF2AK2	ENSG00000055332	ENST00000233057	256	1909	9975	23.6585
SNRPD2	ENSG00000125743	ENST00000342669	445	799	901	192.574
TINF2	ENSG00000092330	ENST00000267415	291	1644	1801	12.4334
GJA3	ENSG00000121743	ENST00000241125	180	1485	5214	0.424328
ING1	ENSG00000153487	ENST00000375774	462	1728	2870	6.93798
AKIRIN2	ENSG00000135334	ENST00000257787	549	1158	1898	19.4632
NAPG	ENSG00000134265	ENST00000322897	76	1012	3559	13.0358
AEBP2	ENSG00000139154	ENST00000398864	26	1577	5099	6.07457
FAM120C	ENSG00000184083	ENST00000375180	56	3344	8056	0.71571
ERI1	ENSG00000104626	ENST00000250263	167	1214	4521	15.7785
UXS1	ENSG00000115652	ENST00000283148	98	1373	2099	21.049
CASP10	ENSG00000003400	ENST00000286186	175	1741	5668	1.98718
SELENON	ENSG00000162430	ENST00000361547	38	1808	4314	47.8196
ZNF565	ENSG00000196357	ENST00000355114	727	2344	2519	0.479074
EIF2S1	ENSG00000134001	ENST00000256383	307	1252	4331	43.9322
PARP2	ENSG00000129484	ENST00000250416	27	1776	1886	27.8342
C11orf49	ENSG00000149179	ENST00000378615	28	1039	1651	10.6799
LRRIQ3	ENSG00000162620	ENST00000354431	181	2053	2854	0.328876
CDH3	ENSG00000062038	ENST00000264012	70	2557	4452	0.120474
THOP1	ENSG00000172009	ENST00000307741	160	2227	4761	29.6142
NR4A1	ENSG00000123358	ENST00000545748	995	2951	3511	3.07435
ZMYND12	ENSG00000066185	ENST00000372565	25	1120	1530	0.219097
ATXN2	ENSG00000204842	ENST00000550104	162	4101	4648	15.1166
MFF	ENSG00000168958	ENST00000353339	441	1467	2186	25.2718
VEZT	ENSG00000028203	ENST00000436874	44	2381	4510	15.9656
FOXF1	ENSG00000103241	ENST00000262426	43	1180	3520	1.52372
RCC2	ENSG00000179051	ENST00000375436	141	1707	4040	42.45
RSRP1	ENSG00000117616	ENST00000243189	212	1082	1425	7.71591
PIP4P1	ENSG00000165782	ENST00000398020	140	992	1696	23.5602
RAB44	ENSG00000255587	ENST00000612677	102	3165	4259	0.0314833
CDK20	ENSG00000156345	ENST00000325303	306	1344	2175	6.96638
DGLUCY	ENSG00000133943	ENST00000518868	690	2553	3075	4.73122
TMEM147	ENSG00000105677	ENST00000222284	114	786	868	115.318
GRK1	ENSG00000185974	ENST00000335678	168	1857	4233	0.0158384
MED22	ENSG00000148297	ENST00000610672	582	1182	4367	13.0956
ORMDL2	ENSG00000123353	ENST00000243045	73	532	2019	14.2123
IDH2	ENSG00000182054	ENST00000330062	114	1470	2694	16.1263
MT1F	ENSG00000198417	ENST00000334350	100	283	425	14.6707
ITGB4	ENSG00000132470	ENST00000200181	164	5630	5896	0.0341132
SLC15A2	ENSG00000163406	ENST00000489711	76	2263	5447	0.0369251
SERINC2	ENSG00000168528	ENST00000373710	273	1665	2146	11.5905
KHDC4	ENSG00000132680	ENST00000368321	40	1882	2961	11.0041
PCDHB8	ENSG00000120322	ENST00000239444	245	2648	2750	9.16671
SPATA2	ENSG00000158480	ENST00000422556	350	1910	4138	5.97853
AASDHPPT	ENSG00000149313	ENST00000278618	49	976	2767	32.7344
PLEKHF1	ENSG00000166289	ENST00000436066	61	898	1699	3.23578
SPSB3	ENSG00000162032	ENST00000566339	82	1147	1535	2.66428
IL11	ENSG00000095752	ENST00000264563	153	750	2378	14.1531
PPCDC	ENSG00000138621	ENST00000342932	109	721	2215	5.0245
KCNK3	ENSG00000171303	ENST00000302909	154	1336	6191	0.0108292
TRAPPC9	ENSG00000167632	ENST00000389328	15	3753	4474	4.33072
NLRC5	ENSG00000140853	ENST00000262510	225	5823	6822	2.92862
MID2	ENSG00000080561	ENST00000262843	548	2753	2876	3.42678
CNIH3	ENSG00000143786	ENST00000272133	858	1338	2539	0.0792167
PLAC8L1	ENSG00000173261	ENST00000311450	1266	1797	1919	0.279495
IL27RA	ENSG00000104998	ENST00000263379	111	2019	2950	24.8403
ZNF93	ENSG00000184635	ENST00000343769	143	2003	2763	0.145589
CENPF	ENSG00000117724	ENST00000366955	168	9510	10290	32.6749
CDKN1A	ENSG00000124762	ENST00000405375	235	727	2267	98.7173
KTI12	ENSG00000198841	ENST00000371614	49	1111	1708	15.7796
ASB2	ENSG00000100628	ENST00000555019	210	2115	2608	0.025707
HINT2	ENSG00000137133	ENST00000259667	63	552	649	8.57416
RAB2A	ENSG00000104388	ENST00000262646	221	857	3735	50.0091
FTH1	ENSG00000167996	ENST00000273550	209	758	1203	308.802
CHSY1	ENSG00000131873	ENST00000254190	592	2998	4662	8.16835
SMYD4	ENSG00000186532	ENST00000305513	189	2601	4405	5.28131
PDHB	ENSG00000168291	ENST00000302746	23	1100	1507	39.5055
OAS3	ENSG00000111331	ENST00000228928	57	3318	6599	34.9188
TTLL13P	ENSG00000213471	ENST00000438251	290	2735	2738	0.367296
SLC39A13	ENSG00000165915	ENST00000362021	81	1194	2330	19.3074
ZC3H3	ENSG00000014164	ENST00000262577	26	2870	3270	24.8287
PRKAB2	ENSG00000131791	ENST00000254101	65	881	5343	6.92647
EPHX2	ENSG00000120915	ENST00000521400	66	1731	2776	1.90795
BCLAF1	ENSG00000029363	ENST00000531224	248	3008	7494	47.1829
ABCD1	ENSG00000101986	ENST00000218104	411	2646	3669	17.8162
TSLP	ENSG00000145777	ENST00000420978	1422	1899	2621	0.204636
CWF19L1	ENSG00000095485	ENST00000354105	45	1659	2591	13.2483
USP5	ENSG00000111667	ENST00000229268	52	2626	3181	61.9644
PPTC7	ENSG00000196850	ENST00000354300	287	1199	4994	14.7002
ZNF516	ENSG00000101493	ENST00000443185	370	3859	8678	4.34958
CCDC154	ENSG00000197599	ENST00000389176	167	2189	2212	0.0303091
ZNF45	ENSG00000124459	ENST00000269973	1114	3160	3926	6.54044
CELF6	ENSG00000140488	ENST00000287202	283	1726	3373	0.457162
SHISA9	ENSG00000237515	ENST00000558583	467	1739	6749	0.556297
ISL1	ENSG00000016082	ENST00000230658	224	1271	2394	0.448079
NDUFA2	ENSG00000131495	ENST00000252102	202	499	804	46.2802
WNT5B	ENSG00000111186	ENST00000397196	198	1275	2238	0.149785
RBBP8	ENSG00000101773	ENST00000360790	123	2829	2962	29.6514
ADSS2	ENSG00000035687	ENST00000366535	92	1460	2555	23.1439
ARSG	ENSG00000141337	ENST00000448504	796	2371	4642	0.245529
ERBIN	ENSG00000112851	ENST00000506030	91	4348	4386	31.7181
GINS2	ENSG00000131153	ENST00000253462	56	611	2628	43.6244
ATIC	ENSG00000138363	ENST00000236959	84	1860	1972	72.0754
MEIS2	ENSG00000134138	ENST00000561208	1083	2514	5486	2.10199
CARNS1	ENSG00000172508	ENST00000445895	114	2964	3971	0.0675334
PANK4	ENSG00000157881	ENST00000651094	0	2343	2346	11.4026
RHOC	ENSG00000155366	ENST00000369636	50	647	786	304.341
TESK2	ENSG00000070759	ENST00000372086	398	2111	3071	1.87749
LRRC15	ENSG00000172061	ENST00000428839	113	1874	3248	0.0206415
KIF11	ENSG00000138160	ENST00000260731	246	3414	5016	33.7224
CFAP45	ENSG00000213085	ENST00000368099	67	1720	1844	0.399936
RUNDC3B	ENSG00000105784	ENST00000338056	411	1830	4099	0.0163561
TMEM9B	ENSG00000175348	ENST00000534025	129	723	1844	22.1782
IARS1	ENSG00000196305	ENST00000375643	267	4053	4656	128.112
RABL2B	ENSG00000079974	ENST00000395593	354	1068	2341	4.98317
C16orf74	ENSG00000154102	ENST00000602719	222	450	1002	17.5304
HDLBP	ENSG00000115677	ENST00000391975	228	4032	6372	80.6482
MGST3	ENSG00000143198	ENST00000627653	0	498	1130	44.3794
C19orf33	ENSG00000167644	ENST00000301246	11	329	374	3.58523
SDAD1	ENSG00000198301	ENST00000356260	104	2165	3003	23.7098
ZNF652	ENSG00000198740	ENST00000362063	319	2137	5988	3.3701
B3GNT10	ENSG00000214654	ENST00000464488	311	1418	1661	3.02726
MKKS	ENSG00000125863	ENST00000347364	763	2473	6714	4.16402
YY2	ENSG00000230797	ENST00000429584	498	1614	2754	1.55802
ROMO1	ENSG00000125995	ENST00000374078	180	417	498	62.8703
C9orf40	ENSG00000135045	ENST00000376854	301	883	2351	15.9981
CMTR1	ENSG00000137200	ENST00000373451	163	2668	4034	15.8053
ZNF524	ENSG00000171443	ENST00000591046	234	1026	1260	5.1613
RASA2	ENSG00000155903	ENST00000452898	0	2559	2562	10.7814
THOC6	ENSG00000131652	ENST00000326266	292	1315	1411	51.0787
IL36RN	ENSG00000136695	ENST00000346807	133	598	2672	0.0250912
INTS8	ENSG00000164941	ENST00000523731	145	3130	4645	30.9599
PPAN	ENSG00000130810	ENST00000253107	33	1452	2302	8.91198
CDC37	ENSG00000105401	ENST00000222005	63	1197	1618	280.274
MOAP1	ENSG00000165943	ENST00000556883	485	1538	2529	13.3875
AC005324.3	ENSG00000251537	ENST00000455584	44	2903	5514	0.0121588
NMT2	ENSG00000152465	ENST00000378165	81	1575	5003	3.64499
LRRC37A3	ENSG00000176809	ENST00000584306	531	5433	5665	0.390546
PPP6C	ENSG00000119414	ENST00000451402	221	1247	4349	23.5863
PEPD	ENSG00000124299	ENST00000244137	31	1510	1907	31.1136
ABHD13	ENSG00000139826	ENST00000375898	288	1299	5313	6.38512
DDX28	ENSG00000182810	ENST00000332395	240	1860	2169	16.1968
FAM149A	ENSG00000109794	ENST00000356371	0	2319	2997	1.31985
RPS4X	ENSG00000198034	ENST00000316084	53	842	1474	1118.14
CHML	ENSG00000203668	ENST00000366553	680	2648	7594	9.00509
TECPR2	ENSG00000196663	ENST00000359520	248	4481	8704	2.24917
FEM1A	ENSG00000141965	ENST00000269856	121	2128	9540	10.8296
RABEPK	ENSG00000136933	ENST00000373538	371	1487	1671	36.8319
ZNF284	ENSG00000186026	ENST00000421176	201	1980	4336	3.23158
TRADD	ENSG00000102871	ENST00000345057	80	1016	1483	7.77581
TBCB	ENSG00000105254	ENST00000651435	55	901	1067	39.9623
MVB12A	ENSG00000141971	ENST00000317040	89	908	1250	27.5684
PXYLP1	ENSG00000155893	ENST00000286353	140	1580	3302	5.86785
APOO	ENSG00000184831	ENST00000379226	236	830	1122	20.2565
CKB	ENSG00000166165	ENST00000348956	77	1220	1420	1.79413
DELE1	ENSG00000081791	ENST00000432126	71	1616	4907	8.62128
BZW1	ENSG00000082153	ENST00000452790	52	1405	1473	99.6326
ATP6V0C	ENSG00000185883	ENST00000330398	152	617	1093	41.3426
HSD11B1	ENSG00000117594	ENST00000367028	154	1030	1461	0.0458889
MYPOP	ENSG00000176182	ENST00000322217	96	1293	1896	7.31965
EPS15L1	ENSG00000127527	ENST00000455140	25	2755	3216	16.3232
FAM78A	ENSG00000126882	ENST00000372271	331	1180	3927	3.6023
AQP1	ENSG00000240583	ENST00000311813	216	1023	2914	0.0230075
ADTRP	ENSG00000111863	ENST00000229583	44	788	891	12.3403
SBF1	ENSG00000100241	ENST00000380817	195	5874	8019	26.453
PLEC	ENSG00000178209	ENST00000322810	170	14222	15249	50.4993
ACRBP	ENSG00000111644	ENST00000229243	66	1695	1905	0.0703871
CPSF2	ENSG00000165934	ENST00000298875	253	2599	13003	10.5595
ZNF142	ENSG00000115568	ENST00000411696	444	5505	5926	11.223
PLAT	ENSG00000104368	ENST00000220809	98	1784	3062	1.05098
SYS1	ENSG00000204070	ENST00000243918	163	631	2728	9.46182
ATXN7	ENSG00000163635	ENST00000538065	110	2945	6842	0.0783908
TMEM63C	ENSG00000165548	ENST00000298351	173	2591	5363	1.1001
LEO1	ENSG00000166477	ENST00000299601	33	2031	2165	32.2677
GPR89A	ENSG00000117262	ENST00000313835	146	1511	2124	1.45198
CCT2	ENSG00000166226	ENST00000299300	63	1668	1916	330.145
MLLT6	ENSG00000275023	ENST00000621332	360	3639	7839	23.34
ZNF408	ENSG00000175213	ENST00000311764	17	2177	2229	8.48198
MRPS34	ENSG00000074071	ENST00000177742	31	706	1040	58.5988
TM2D3	ENSG00000184277	ENST00000333202	20	761	1395	8.41051
ZNF235	ENSG00000159917	ENST00000291182	103	2317	3190	1.19796
C19orf47	ENSG00000160392	ENST00000582783	13	1279	3628	7.79836
DRAM2	ENSG00000156171	ENST00000286692	618	1416	2246	15.4027
NTRK2	ENSG00000148053	ENST00000277120	483	2997	8633	0.00776599
ZNF414	ENSG00000133250	ENST00000393927	121	1291	2307	3.10953
ZBTB47	ENSG00000114853	ENST00000232974	268	2509	5494	3.69753
HIPK2	ENSG00000064393	ENST00000406875	375	3969	15329	11.3059
DCAF16	ENSG00000163257	ENST00000382247	1060	1708	4547	22.8836
FXR2	ENSG00000129245	ENST00000250113	365	2384	2987	48.2347
RPS19	ENSG00000105372	ENST00000598742	35	470	2021	348.289
PJA2	ENSG00000198961	ENST00000361189	220	2344	4856	21.2204
TMEM158	ENSG00000249992	ENST00000503771	260	1160	1822	14.2772
ATP2B1	ENSG00000070961	ENST00000428670	457	4117	7032	7.19824
DIS3	ENSG00000083520	ENST00000377767	68	2942	10571	14.5491
STXBP3	ENSG00000116266	ENST00000370008	64	1840	2489	15.3266
TOP2A	ENSG00000131747	ENST00000423485	105	4698	5695	46.0418
AGGF1	ENSG00000164252	ENST00000312916	363	2505	4490	11.0943
ZNF836	ENSG00000196267	ENST00000597252	374	3182	3209	2.7578
TMEM8B	ENSG00000137103	ENST00000643932	220	2992	14670	0.548415
PSRC1	ENSG00000134222	ENST00000409138	146	1235	1826	18.5784
ETS2	ENSG00000157557	ENST00000667466	226	1738	3788	6.9911
MAPK11	ENSG00000185386	ENST00000330651	88	1180	2418	7.514
ADCK1	ENSG00000063761	ENST00000238561	73	1642	3268	2.81059
FAM131A	ENSG00000175182	ENST00000383847	31	1129	2437	7.59297
CRYZ	ENSG00000116791	ENST00000417775	505	1492	2301	27.0972
MPV17L2	ENSG00000254858	ENST00000599612	64	682	1578	19.3739
ZNF106	ENSG00000103994	ENST00000564754	194	5912	7347	15.9784
MRPL50	ENSG00000136897	ENST00000374865	26	500	3336	17.2634
NFIA	ENSG00000162599	ENST00000371189	82	1744	1989	6.40438
EXOSC2	ENSG00000130713	ENST00000372358	12	891	2012	78.8064
ZNF641	ENSG00000167528	ENST00000544117	709	2023	7819	4.53589
LSM4	ENSG00000130520	ENST00000593829	254	671	1908	115.148
ATAD2	ENSG00000156802	ENST00000287394	90	4260	5547	94.19
CCNQ	ENSG00000262919	ENST00000576892	66	810	1253	22.4728
PRSS23	ENSG00000150687	ENST00000280258	123	1272	3713	2.25706
RPL18A	ENSG00000105640	ENST00000222247	47	575	634	1847.19
RTBDN	ENSG00000132026	ENST00000322912	318	1101	1328	0.0504848
EVX1	ENSG00000106038	ENST00000496902	229	1450	2858	0.117291
ADNP2	ENSG00000101544	ENST00000262198	224	3617	5157	21.3989
C8orf88	ENSG00000253250	ENST00000517562	151	502	1041	0.257613
METTL7B	ENSG00000170439	ENST00000614691	77	905	1368	59.6925
AP2M1	ENSG00000161203	ENST00000411763	148	1528	1577	190.078
TNIP1	ENSG00000145901	ENST00000315050	110	2018	2785	22.2677
GPR107	ENSG00000148358	ENST00000372406	507	2307	7353	28.6484
MCM8	ENSG00000125885	ENST00000378886	377	3017	3835	2.91951
ZRANB1	ENSG00000019995	ENST00000359653	371	2495	5695	3.93198
STXBP4	ENSG00000166263	ENST00000376352	207	1866	15590	1.78898
MAOA	ENSG00000189221	ENST00000338702	123	1704	4015	0.050095
CLBA1	ENSG00000140104	ENST00000547315	644	1619	2379	2.42361
STARD8	ENSG00000130052	ENST00000374599	115	3424	4841	0.387776
TCEAL4	ENSG00000133142	ENST00000372629	239	1313	1511	29.3732
MORN4	ENSG00000171160	ENST00000307450	184	622	2333	7.09807
WWC1	ENSG00000113645	ENST00000521089	3	3360	3562	15.114
TBPL1	ENSG00000028839	ENST00000237264	246	804	4199	4.10342
NDFIP2	ENSG00000102471	ENST00000612570	80	1088	4648	17.2802
SGK1	ENSG00000118515	ENST00000367858	598	2176	3201	2.24107
SHC4	ENSG00000185634	ENST00000332408	904	2794	5027	0.0533469
AOPEP	ENSG00000148120	ENST00000375315	135	2592	3136	2.92889
SLC31A2	ENSG00000136867	ENST00000259392	68	497	1723	3.46308
ABCF3	ENSG00000161204	ENST00000429586	185	2312	2624	23.8128
B4GALT7	ENSG00000027847	ENST00000029410	79	1060	1698	11.174
RPS27L	ENSG00000185088	ENST00000462430	199	499	681	71.7693
CDIPT	ENSG00000103502	ENST00000561555	185	896	1726	27.3458
C7orf50	ENSG00000146540	ENST00000397098	934	1516	2138	46.6296
FLCN	ENSG00000154803	ENST00000285071	484	2221	3667	6.1248
KBTBD3	ENSG00000182359	ENST00000531837	249	2085	3840	1.27453
CEPT1	ENSG00000134255	ENST00000545121	208	1456	2251	12.6284
MTLN	ENSG00000175701	ENST00000414416	1400	1814	2051	9.87187
NAV1	ENSG00000134369	ENST00000367296	420	6051	13091	0.947452
PPP1R13L	ENSG00000104881	ENST00000360957	92	2576	3131	1.19912
BTD	ENSG00000169814	ENST00000672112	288	1923	2257	1.18819
PDE6D	ENSG00000156973	ENST00000287600	168	618	1140	20.1131
REV1	ENSG00000135945	ENST00000258428	211	3964	4731	6.9297
RNPEP	ENSG00000176393	ENST00000295640	19	1969	2399	30.6574
SAMD15	ENSG00000100583	ENST00000216471	286	2308	2564	1.28126
ARHGAP11B	ENSG00000285077	ENST00000428041	855	1656	3256	0.679497
RNF112	ENSG00000128482	ENST00000461366	177	2070	3174	0.0422456
CEP68	ENSG00000011523	ENST00000377990	159	2430	5803	3.95123
NARS1	ENSG00000134440	ENST00000256854	119	1763	2762	83.5741
SPATA24	ENSG00000170469	ENST00000450845	8	623	659	1.11909
HSDL1	ENSG00000103160	ENST00000219439	166	1156	3648	14.7945
AP4S1	ENSG00000100478	ENST00000216366	208	685	2256	0.772667
PTPRG	ENSG00000144724	ENST00000474889	717	5052	9357	4.22024
YIPF5	ENSG00000145817	ENST00000274496	135	906	3144	9.70258
HOXD1	ENSG00000128645	ENST00000331462	134	1118	1886	0.355481
GAB1	ENSG00000109458	ENST00000262995	427	2599	7981	1.09205
OVOL2	ENSG00000125850	ENST00000278780	282	1107	1583	2.41408
PEX1	ENSG00000127980	ENST00000248633	85	3934	4369	13.7648
TPK1	ENSG00000196511	ENST00000360057	103	832	2439	1.04455
RSPH4A	ENSG00000111834	ENST00000229554	145	2293	2840	0.54296
PIK3C2A	ENSG00000011405	ENST00000265970	0	5058	8227	16.4207
SYT15	ENSG00000204176	ENST00000374323	588	2010	6428	0.1043
E2F5	ENSG00000133740	ENST00000416274	267	1305	1964	13.1425
FOSB	ENSG00000125740	ENST00000353609	591	1605	3775	6.73101
HAUS1	ENSG00000152240	ENST00000282058	27	861	1072	53.5975
OAZ1	ENSG00000104904	ENST00000602676	79	763	1148	479.41
XRCC4	ENSG00000152422	ENST00000511817	80	1088	1636	8.56488
PDCD7	ENSG00000090470	ENST00000204549	27	1482	2823	20.0918
FAM228B	ENSG00000219626	ENST00000615575	97	1069	1369	0.293837
COQ10B	ENSG00000115520	ENST00000263960	138	852	2239	17.008
CTDSPL	ENSG00000144677	ENST00000273179	320	1148	4753	9.74694
SNPH	ENSG00000101298	ENST00000381867	703	2317	5593	3.41632
PPP2R3C	ENSG00000092020	ENST00000261475	354	1713	1839	14.9837
VPS39	ENSG00000166887	ENST00000348544	0	2658	2661	13.4541
SOX9	ENSG00000125398	ENST00000245479	372	1899	3931	0.170551
MAK16	ENSG00000198042	ENST00000360128	25	925	3561	27.1677
GDF11	ENSG00000135414	ENST00000257868	195	1416	8801	11.1524
PPP1R3B	ENSG00000173281	ENST00000310455	113	968	5510	14.6012
RFXAP	ENSG00000133111	ENST00000255476	134	950	2304	3.84105
SMARCA4	ENSG00000127616	ENST00000413806	0	5043	5512	53.8588
TMEM165	ENSG00000134851	ENST00000381334	233	1205	1931	43.2955
TCEANC2	ENSG00000116205	ENST00000371331	199	913	936	2.14884
CACUL1	ENSG00000151893	ENST00000369151	208	1315	11035	13.0564
RAB30	ENSG00000137502	ENST00000533486	285	894	9929	0.823783
MATR3	ENSG00000280987	ENST00000394800	549	3234	5513	2.79704
METRNL	ENSG00000176845	ENST00000320095	207	1140	1690	16.2651
AKAP12	ENSG00000131016	ENST00000402676	272	5618	8466	5.67805
SELENOO	ENSG00000073169	ENST00000380903	26	2033	2283	18.5009
XIAP	ENSG00000101966	ENST00000371199	299	1790	8591	6.17293
TEX22	ENSG00000226174	ENST00000451127	137	587	2616	0.0512567
RCL1	ENSG00000120158	ENST00000381750	148	1267	2061	14.6709
BZW2	ENSG00000136261	ENST00000433922	178	1435	1862	62.1469
RNFT1	ENSG00000189050	ENST00000305783	77	1382	2122	16.3344
C16orf72	ENSG00000182831	ENST00000327827	401	1226	5952	10.1489
ZSWIM7	ENSG00000214941	ENST00000399277	110	530	2020	3.25262
NUDT15	ENSG00000136159	ENST00000258662	21	513	1938	19.8571
TMEM254	ENSG00000133678	ENST00000372281	35	404	2041	1.60958
NPEPL1	ENSG00000215440	ENST00000356091	101	1670	2191	12.0562
CDS2	ENSG00000101290	ENST00000460006	85	1420	9076	10.6372
DIPK2B	ENSG00000147113	ENST00000398000	50	1349	4631	0.0289543
GPS1	ENSG00000169727	ENST00000392358	349	1930	2276	51.5495
LRRN4	ENSG00000125872	ENST00000378858	236	2456	2935	2.26144
GDPGP1	ENSG00000183208	ENST00000558017	420	1575	5323	0.717921
ZFP2	ENSG00000198939	ENST00000361362	511	1894	2410	0.27819
RAB4A	ENSG00000168118	ENST00000366690	229	883	2987	10.7737
PYURF	ENSG00000145337	ENST00000273968	76	418	1311	57.225
DPH3	ENSG00000154813	ENST00000488423	67	313	4019	5.38819
CPVL	ENSG00000106066	ENST00000409850	647	2075	2213	5.84701
MCCC2	ENSG00000131844	ENST00000340941	86	1775	3624	47.3413
SAMD4B	ENSG00000179134	ENST00000314471	1035	3117	4519	30.0577
HPRT1	ENSG00000165704	ENST00000298556	147	801	1395	64.3524
ARHGAP40	ENSG00000124143	ENST00000373345	168	2034	2841	1.7935
RILPL2	ENSG00000150977	ENST00000280571	297	930	6141	5.88448
SERBP1	ENSG00000142864	ENST00000370995	86	1310	3482	195.644
ICMT	ENSG00000116237	ENST00000343813	53	905	4795	31.5574
ARSD	ENSG00000006756	ENST00000381154	64	1843	5145	2.17615
ARHGAP17	ENSG00000140750	ENST00000289968	108	2751	3495	17.1878
RASD1	ENSG00000108551	ENST00000225688	214	1057	1748	0.0383545
UCKL1	ENSG00000198276	ENST00000354216	44	1688	1838	16.6697
EIF4E2	ENSG00000135930	ENST00000258416	36	771	967	34.3885
PHLPP2	ENSG00000040199	ENST00000567016	15	4089	4812	11.9124
TNFSF9	ENSG00000125657	ENST00000245817	11	773	1634	9.0267
DHRS7B	ENSG00000109016	ENST00000395511	320	1295	2175	8.26102
SLC9A7	ENSG00000065923	ENST00000616978	89	2267	9971	8.93603
RIBC1	ENSG00000158423	ENST00000375327	221	1358	1488	0.315394
MRPL14	ENSG00000180992	ENST00000372014	127	562	957	53.8732
P4HA1	ENSG00000122884	ENST00000394890	241	1843	2844	11.4097
TRAM1	ENSG00000067167	ENST00000262213	217	1339	3056	98.657
PPARGC1A	ENSG00000109819	ENST00000264867	90	2484	6288	0.0106622
EMC3	ENSG00000125037	ENST00000245046	459	1242	2777	15.3546
PPFIA4	ENSG00000143847	ENST00000367240	527	4085	6434	0.0104202
EMC9	ENSG00000100908	ENST00000419198	281	905	953	10.8339
SLC25A45	ENSG00000162241	ENST00000398802	204	1068	2286	0.938495
SLC19A1	ENSG00000173638	ENST00000311124	122	1895	4991	12.721
AC015802.6	ENSG00000284526	ENST00000640006	896	1745	5654	0.047431
THAP11	ENSG00000168286	ENST00000303596	235	1177	1876	37.8104
TAF9	ENSG00000273841	ENST00000328663	467	1259	1461	61.1241
SPATS2L	ENSG00000196141	ENST00000619961	123	1887	6115	11.0077
TMC7	ENSG00000170537	ENST00000569532	130	2404	2738	2.59556
PNPO	ENSG00000108439	ENST00000642017	153	936	3465	15.9048
TMEM268	ENSG00000157693	ENST00000374049	437	1466	4578	10.9689
SASH1	ENSG00000111961	ENST00000367467	230	3971	7460	3.46003
FOSL2	ENSG00000075426	ENST00000264716	863	1841	6713	1.50806
DENND11	ENSG00000257093	ENST00000536163	13	1378	7309	15.4836
DCAF11	ENSG00000100897	ENST00000446197	727	2365	4299	13.4275
CSF1	ENSG00000184371	ENST00000329608	175	1837	3994	6.21086
NUDT3	ENSG00000272325	ENST00000607016	307	823	9900	7.51703
LMBRD2	ENSG00000164187	ENST00000296603	389	2474	8116	2.25517
MRPS21	ENSG00000266472	ENST00000581066	447	708	1462	58.1474
SEC16A	ENSG00000148396	ENST00000313050	74	7145	8806	45.8784
C11orf98	ENSG00000278615	ENST00000524958	48	417	654	9.2262
MAP3K7CL	ENSG00000156265	ENST00000399947	277	1003	2003	0.133887
TBCEL	ENSG00000154114	ENST00000422003	188	1460	5142	3.71596
GLMN	ENSG00000174842	ENST00000370360	93	1875	2006	8.48909
MORF4L1	ENSG00000185787	ENST00000331268	204	1290	2359	79.8614
C2CD6	ENSG00000155754	ENST00000439140	48	5508	5702	0.0117579
NMRK1	ENSG00000106733	ENST00000376811	463	1072	2050	2.48552
GABARAP	ENSG00000170296	ENST00000302386	119	470	1319	109.283
ABTB1	ENSG00000114626	ENST00000232744	74	1508	1962	2.90455
NCAPH	ENSG00000121152	ENST00000240423	64	2287	6030	12.5415
PIGG	ENSG00000174227	ENST00000453061	126	3075	3909	9.58748
MMP1	ENSG00000196611	ENST00000315274	68	1475	1971	1.15651
TUBG1	ENSG00000131462	ENST00000251413	55	1408	1608	77.9675
BAZ1B	ENSG00000009954	ENST00000339594	360	4809	6115	56.8364
PTRH1	ENSG00000187024	ENST00000419060	1457	2099	2692	0.62262
CD8A	ENSG00000153563	ENST00000409511	1031	1736	3048	0.153972
TBC1D12	ENSG00000108239	ENST00000225235	73	2398	5637	3.22314
TLL2	ENSG00000095587	ENST00000357947	241	3286	6769	0.158472
GALR3	ENSG00000128310	ENST00000249041	25	1129	1147	0.0584514
PPP1R12C	ENSG00000125503	ENST00000263433	94	2440	2997	24.831
ARFGAP1	ENSG00000101199	ENST00000353546	60	1302	2776	20.7217
BABAM2	ENSG00000158019	ENST00000344773	138	1383	1852	16.0007
SCARB2	ENSG00000138760	ENST00000264896	281	1715	4694	32.7078
SLC25A35	ENSG00000125434	ENST00000577745	593	1493	1940	2.79925
FGD4	ENSG00000139132	ENST00000534526	265	2974	2977	0.675617
TEC	ENSG00000135605	ENST00000381501	132	2025	3661	1.31853
PITX1	ENSG00000069011	ENST00000265340	347	1289	2337	20.1676
TMEM106A	ENSG00000184988	ENST00000612339	237	1023	3266	1.56011
ZHX3	ENSG00000174306	ENST00000544979	465	3372	3933	6.42652
TRIM21	ENSG00000132109	ENST00000254436	119	1544	1935	11.6417
LPGAT1	ENSG00000123684	ENST00000366997	218	1328	7773	18.2251
POGLUT3	ENSG00000178202	ENST00000323468	18	1539	4253	12.6899
CRY2	ENSG00000121671	ENST00000616623	22	1864	4204	6.15578
ZNF746	ENSG00000181220	ENST00000644635	281	2258	3949	20.254
PTPRE	ENSG00000132334	ENST00000254667	279	2379	5331	2.3266
GLB1	ENSG00000170266	ENST00000307363	61	2092	2523	22.7731
PER3	ENSG00000049246	ENST00000613533	264	3894	6318	1.01871
CLK3	ENSG00000179335	ENST00000395066	461	2375	2621	14.478
PI4KA	ENSG00000241973	ENST00000255882	86	6392	6751	21.4806
ATP6V1B2	ENSG00000147416	ENST00000276390	26	1559	2856	53.4284
MDN1	ENSG00000112159	ENST00000369393	187	16975	18485	13.5538
ACAP3	ENSG00000131584	ENST00000354700	115	2617	3793	5.97437
SLC9B2	ENSG00000164038	ENST00000394785	620	2231	6351	6.03827
PCNT	ENSG00000160299	ENST00000359568	73	10081	10526	6.99354
PRSS22	ENSG00000005001	ENST00000161006	66	1017	1383	11.9254
PRSS12	ENSG00000164099	ENST00000296498	283	2908	4809	4.96311
PCDHB15	ENSG00000113248	ENST00000231173	184	2545	3971	1.04677
RAB19	ENSG00000146955	ENST00000537763	183	834	2661	0.0755848
PKNOX1	ENSG00000160199	ENST00000291547	159	1467	5300	3.75698
GRM8	ENSG00000179603	ENST00000358373	564	3288	3850	0.121898
CDKN2AIP	ENSG00000168564	ENST00000504169	162	1902	3542	10.0887
TTC12	ENSG00000149292	ENST00000314756	19	2215	2509	6.54672
TTC33	ENSG00000113638	ENST00000337702	139	925	5497	4.90296
NFATC1	ENSG00000131196	ENST00000427363	0	2829	2832	2.6041
HSPH1	ENSG00000120694	ENST00000630972	294	2874	3570	30.8551
VPS13A	ENSG00000197969	ENST00000360280	171	9693	15227	8.54173
RNF114	ENSG00000124226	ENST00000244061	16	700	2447	32.4944
ZC2HC1A	ENSG00000104427	ENST00000263849	60	1035	3310	9.62108
TAB2	ENSG00000055208	ENST00000367456	577	2656	4553	22.7946
TMEM102	ENSG00000181284	ENST00000323206	281	1805	1981	9.7469
CEP112	ENSG00000154240	ENST00000392769	219	3084	3517	1.69659
HAT1	ENSG00000128708	ENST00000264108	40	1297	1634	85.2613
KCNJ4	ENSG00000168135	ENST00000303592	259	1594	2065	0.129867
PERM1	ENSG00000187642	ENST00000433179	0	2370	3340	0.020073
ANKRD20A2	ENSG00000183148	ENST00000377601	78	2547	3930	0.034119
ELL	ENSG00000105656	ENST00000262809	15	1878	3970	10.5547
CTSC	ENSG00000109861	ENST00000227266	64	1453	1870	56.6107
EPS8	ENSG00000151491	ENST00000642939	304	2821	3950	16.4979
VIRMA	ENSG00000164944	ENST00000297591	22	5458	6478	25.6873
AC091230.1	ENSG00000140474	ENST00000568667	3	1452	1470	17.7871
PHACTR2	ENSG00000112419	ENST00000440869	199	2134	2569	11.9786
URGCP	ENSG00000106608	ENST00000453200	494	3287	4042	14.4637
SAMD9L	ENSG00000177409	ENST00000318238	1234	5986	7150	2.58798
TERT	ENSG00000164362	ENST00000310581	79	3475	4039	1.56031
HELLS	ENSG00000119969	ENST00000394036	0	2652	3131	22.0339
RBM6	ENSG00000004534	ENST00000266022	142	3511	3630	20.8519
NTAN1	ENSG00000157045	ENST00000287706	103	1033	1210	32.0813
ZNF292	ENSG00000188994	ENST00000369577	27	8196	12341	4.433
CCDC28A	ENSG00000024862	ENST00000611852	166	988	1505	10.7805
NAV3	ENSG00000067798	ENST00000397909	568	7723	10219	24.7732
PLCD4	ENSG00000115556	ENST00000432688	242	2624	3225	0.0207888
EIF5A	ENSG00000132507	ENST00000572815	192	750	811	487.08
VAC14	ENSG00000103043	ENST00000261776	258	2604	3096	39.1522
SLC35F2	ENSG00000110660	ENST00000525815	20	1142	2769	27.2872
IL20RA	ENSG00000016402	ENST00000316649	236	1895	3485	1.98149
DNMT3A	ENSG00000119772	ENST00000264709	338	3074	9501	2.65324
UQCRC1	ENSG00000010256	ENST00000203407	26	1466	1595	154.852
GTF2IRD1	ENSG00000006704	ENST00000455841	213	3141	3315	14.3795
RBM8A	ENSG00000265241	ENST00000583313	110	632	4961	46.4211
UBE3C	ENSG00000009335	ENST00000348165	347	3596	5214	49.8392
PSMC5	ENSG00000087191	ENST00000310144	60	1278	1331	108.197
RGS9	ENSG00000108370	ENST00000262406	171	2193	2492	0.0269036
TENT5C	ENSG00000183508	ENST00000369448	133	1306	5654	0.166009
NFATC2	ENSG00000101096	ENST00000396009	220	2995	7437	0.00901489
NKAP	ENSG00000101882	ENST00000371410	146	1391	5942	4.70502
FBXO27	ENSG00000161243	ENST00000292853	73	922	2315	0.0868817
ADPGK	ENSG00000159322	ENST00000311669	94	1582	2557	23.5715
B3GALNT1	ENSG00000169255	ENST00000652730	1393	2386	4218	11.9687
SLC39A5	ENSG00000139540	ENST00000266980	293	1913	2031	0.0330102
MARCKSL1	ENSG00000175130	ENST00000329421	200	785	1546	127.366
TEX10	ENSG00000136891	ENST00000374902	180	2967	3077	55.0818
ZC3HAV1	ENSG00000105939	ENST00000464606	23	3095	4776	20.3967
H4C11	ENSG00000197238	ENST00000355057	17	326	373	10.0655
COP1	ENSG00000143207	ENST00000367669	308	2501	2826	13.2379
SPIN1	ENSG00000106723	ENST00000375859	253	1039	4459	26.5529
HIRIP3	ENSG00000149929	ENST00000279392	12	1680	2560	14.0897
RBMX	ENSG00000147274	ENST00000320676	155	1328	2012	130.822
PPP3R1	ENSG00000221823	ENST00000409752	122	689	851	41.1244
TBCE	ENSG00000285053	ENST00000645655	851	2432	2624	0.178851
FNTB	ENSG00000257365	ENST00000246166	59	1370	2711	4.22888
MTRF1L	ENSG00000112031	ENST00000367233	24	1164	3700	18.7904
FGF14	ENSG00000102466	ENST00000376131	96	852	12882	0.00520445
USP12	ENSG00000152484	ENST00000282344	172	1282	4412	22.9304
NDUFS1	ENSG00000023228	ENST00000455934	61	2284	3361	30.1807
ATP8A1	ENSG00000124406	ENST00000381668	232	3724	8270	0.0243206
UBE2A	ENSG00000077721	ENST00000371558	149	605	1776	60.664
SNX8	ENSG00000106266	ENST00000222990	20	1415	4704	9.49216
IFT27	ENSG00000100360	ENST00000433985	412	970	1073	13.4337
SPAG16	ENSG00000144451	ENST00000331683	20	1913	2102	3.25331
ZNF843	ENSG00000176723	ENST00000315678	489	1533	1905	0.0703871
PDS5A	ENSG00000121892	ENST00000303538	495	4506	7131	29.9351
CD46	ENSG00000117335	ENST00000322875	156	1353	3278	32.0493
LRP8	ENSG00000157193	ENST00000306052	158	3047	7704	10.4865
PNPLA4	ENSG00000006757	ENST00000381042	141	900	3342	3.7514
SLC20A2	ENSG00000168575	ENST00000520262	465	2421	3752	9.68489
RAET1G	ENSG00000203722	ENST00000367360	111	1113	1150	0.816185
PET100	ENSG00000229833	ENST00000594797	41	260	663	18.5053
LRPPRC	ENSG00000138095	ENST00000260665	42	4224	6603	43.2134
TATDN1	ENSG00000147687	ENST00000276692	39	930	1029	28.5376
HAUS3	ENSG00000214367	ENST00000243706	230	2039	5620	5.01039
IFFO1	ENSG00000010295	ENST00000619571	54	1767	2724	0.0246122
IFNGR2	ENSG00000159128	ENST00000381995	112	1180	1742	45.7606
PHKA2	ENSG00000044446	ENST00000379942	182	3887	5077	5.90281
KIF7	ENSG00000166813	ENST00000394412	93	4122	4567	13.0652
CFAP97	ENSG00000164323	ENST00000458385	119	1715	4851	24.6698
TBRG4	ENSG00000136270	ENST00000258770	105	1998	2226	60.6887
TFAP2C	ENSG00000087510	ENST00000201031	239	1589	2862	0.913594
PRH1	ENSG00000231887	ENST00000543626	36	597	710	0.188856
LHX3	ENSG00000107187	ENST00000371746	150	1356	2434	0.0275447
ATXN1	ENSG00000124788	ENST00000244769	937	3382	10602	0.0316184
TPST2	ENSG00000128294	ENST00000338754	240	1371	5653	3.75957
ACAP1	ENSG00000072818	ENST00000158762	206	2426	2511	0.1602
CFLAR	ENSG00000003402	ENST00000309955	455	1895	14612	1.53707
CHRM3	ENSG00000133019	ENST00000255380	779	2549	8780	0.106903
TMEM176B	ENSG00000106565	ENST00000447204	373	1183	1430	0.0468837
GTF2H2	ENSG00000145736	ENST00000274400	141	1326	4336	4.82418
SRSF11	ENSG00000116754	ENST00000370950	82	1534	3784	44.6131
CTNS	ENSG00000040531	ENST00000381870	479	1679	2490	8.21219
HEY1	ENSG00000164683	ENST00000337919	194	1118	2296	0.584005
ARMC8	ENSG00000114098	ENST00000469044	254	2273	4757	7.44148
ZNF548	ENSG00000188785	ENST00000336128	246	1881	4987	2.23165
ZBTB8A	ENSG00000160062	ENST00000373510	229	1552	7077	2.62415
CRLF3	ENSG00000176390	ENST00000324238	41	1367	2873	14.1415
DQX1	ENSG00000144045	ENST00000404568	115	2266	2584	0.0518914
RPS14	ENSG00000164587	ENST00000401695	207	660	2314	338.782
TCF20	ENSG00000100207	ENST00000359486	137	6017	7410	15.9783
CCDC90B	ENSG00000137500	ENST00000529689	435	1197	4014	5.79576
RASSF2	ENSG00000101265	ENST00000379400	159	1137	5390	0.0248771
TRIM38	ENSG00000112343	ENST00000357085	476	1871	9418	5.76613
C2orf68	ENSG00000168887	ENST00000306336	82	580	4274	5.67848
BUB1B	ENSG00000156970	ENST00000412359	154	3346	3628	45.589
NUDT13	ENSG00000166321	ENST00000357321	122	1178	2101	0.351014
RAB11FIP2	ENSG00000107560	ENST00000369199	429	2025	6078	5.10715
SDHAF2	ENSG00000167985	ENST00000301761	74	572	2033	17.9069
ZNF585B	ENSG00000245680	ENST00000532828	239	2546	6197	2.85615
SLC39A14	ENSG00000104635	ENST00000381237	146	1622	4663	45.6639
KRTAP4-9	ENSG00000212722	ENST00000391415	57	687	1157	0.0579462
LYRM1	ENSG00000102897	ENST00000396052	400	766	1659	10.8709
FSTL3	ENSG00000070404	ENST00000166139	32	821	2501	4.50354
IER3IP1	ENSG00000134049	ENST00000256433	87	333	3679	17.0024
TMEM87B	ENSG00000153214	ENST00000283206	323	1988	5162	9.16949
RPS15	ENSG00000115268	ENST00000593052	138	594	629	2029.22
SAMD9	ENSG00000205413	ENST00000379958	226	4993	6806	14.0274
RAB3D	ENSG00000105514	ENST00000222120	250	907	4240	12.5549
SLC30A1	ENSG00000170385	ENST00000367001	549	2070	5893	7.1219
RRM1	ENSG00000167325	ENST00000300738	214	2590	3142	95.1031
TRIP11	ENSG00000100815	ENST00000267622	374	6311	9996	6.03635
UBP1	ENSG00000153560	ENST00000283629	557	2177	4175	36.5168
ARCN1	ENSG00000095139	ENST00000359415	165	1821	4038	68.1728
SLC2A8	ENSG00000136856	ENST00000373371	62	1493	2145	12.1273
BSPRY	ENSG00000119411	ENST00000374183	39	1245	2328	0.115195
FPGT	ENSG00000254685	ENST00000370898	28	1849	3254	3.91466
SERPINB9	ENSG00000170542	ENST00000380698	119	1247	4143	3.75432
RETREG2	ENSG00000144567	ENST00000430297	78	1707	4556	18.7622
TMEM205	ENSG00000105518	ENST00000354882	649	1216	1256	19.7501
LRP11	ENSG00000120256	ENST00000239367	339	1839	3634	4.31707
ALG11	ENSG00000253710	ENST00000521508	21	1497	6510	1.15344
USHBP1	ENSG00000130307	ENST00000252597	123	2232	3289	0.0203842
MX2	ENSG00000183486	ENST00000330714	100	2245	3408	5.05582
NCL	ENSG00000115053	ENST00000322723	131	2261	3924	477.422
ITGA6	ENSG00000091409	ENST00000442250	0	3390	3393	6.99484
MXD3	ENSG00000213347	ENST00000423571	65	1229	1534	3.75865
NUDT19	ENSG00000213965	ENST00000397061	0	1125	2967	23.5229
DNAJA1	ENSG00000086061	ENST00000330899	121	1312	2319	204.89
RANBP17	ENSG00000204764	ENST00000523189	16	3280	4440	0.860697
MTG2	ENSG00000101181	ENST00000370823	18	1236	2929	11.8797
MYO5C	ENSG00000128833	ENST00000261839	168	5394	6977	9.30176
MND1	ENSG00000121211	ENST00000240488	50	665	929	29.5166
MRRF	ENSG00000148187	ENST00000344641	85	871	9594	8.78403
SLC35A1	ENSG00000164414	ENST00000369552	30	1041	1854	9.11274
CADPS2	ENSG00000081803	ENST00000615869	422	4325	6066	0.9284
CCT5	ENSG00000150753	ENST00000280326	61	1684	3293	168.821
TRIM68	ENSG00000167333	ENST00000300747	262	1717	3324	2.29933
TRMT61B	ENSG00000171103	ENST00000306108	32	1463	1844	15.4884
MPPE1	ENSG00000154889	ENST00000588072	316	1504	3330	3.64412
RC3H2	ENSG00000056586	ENST00000373670	601	4174	9248	13.1144
ZNF436	ENSG00000125945	ENST00000314011	531	1941	4465	3.55865
LOXL1	ENSG00000129038	ENST00000261921	322	2044	2346	1.31458
PHF20L1	ENSG00000129292	ENST00000395386	299	3350	6237	11.5018
PLEKHA8	ENSG00000106086	ENST00000449726	351	1908	7774	6.80441
SMAD1	ENSG00000170365	ENST00000302085	362	1757	3002	8.03989
CCSER1	ENSG00000184305	ENST00000509176	288	2988	5847	0.298125
TMEM17	ENSG00000186889	ENST00000335390	66	660	1654	0.689083
CMTM3	ENSG00000140931	ENST00000424011	526	1072	2330	45.0891
HARS2	ENSG00000112855	ENST00000646468	191	1727	2469	15.3964
TMEM256	ENSG00000205544	ENST00000302422	13	352	446	42.9922
PAQR7	ENSG00000182749	ENST00000374296	667	1705	3297	9.31333
TIMM10B	ENSG00000132286	ENST00000254616	16	325	2788	14.8131
SPTBN1	ENSG00000115306	ENST00000615901	249	7347	10226	40.3928
DUSP23	ENSG00000158716	ENST00000368107	139	589	797	22.1236
ZNF419	ENSG00000105136	ENST00000424930	229	1762	2323	2.33773
AGPS	ENSG00000018510	ENST00000264167	33	2007	7649	15.5053
EFNA5	ENSG00000184349	ENST00000333274	324	1008	5372	1.75971
SNRPC	ENSG00000124562	ENST00000374017	287	827	1054	130.335
ZNF286A	ENSG00000187607	ENST00000464847	553	2116	5616	10.2905
SRPK1	ENSG00000096063	ENST00000373825	42	2007	4348	55.7567
PCDHA10	ENSG00000250120	ENST00000307360	152	2996	5409	0.0743691
CHMP2B	ENSG00000083937	ENST00000263780	214	853	2590	35.1786
KPNA7	ENSG00000185467	ENST00000327442	40	1588	1725	0.0388659
ZNF232	ENSG00000167840	ENST00000250076	655	1987	2179	8.89199
MAN2C1	ENSG00000140400	ENST00000565683	12	3183	3300	4.20547
LRRC49	ENSG00000137821	ENST00000560369	269	2342	2586	4.27773
ZNF668	ENSG00000167394	ENST00000539836	323	2249	2469	8.66219
GAB2	ENSG00000033327	ENST00000361507	100	2128	6110	3.78561
RAMACL	ENSG00000235272	ENST00000444122	1117	1471	1991	3.43469
NNT	ENSG00000112992	ENST00000264663	221	3479	6483	0.0413659
LPIN3	ENSG00000132793	ENST00000632009	39	2595	4132	4.62427
TBC1D8B	ENSG00000133138	ENST00000357242	181	3541	5729	1.13514
SMARCB1	ENSG00000099956	ENST00000344921	207	1389	1717	53.5335
SPCS3	ENSG00000129128	ENST00000503362	111	651	4569	53.4413
MAF1	ENSG00000179632	ENST00000534585	391	1249	1754	137.795
DXO	ENSG00000204348	ENST00000375349	412	1600	1667	8.36539
HSPA9	ENSG00000113013	ENST00000297185	83	2120	4404	203.582
OAS1	ENSG00000089127	ENST00000445409	257	1499	1684	8.28094
RIMKLA	ENSG00000177181	ENST00000431473	143	1316	10577	1.67974
GPX1	ENSG00000233276	ENST00000419783	75	684	899	253.633
HERC1	ENSG00000103657	ENST00000443617	148	14731	15197	3.88666
KBTBD4	ENSG00000123444	ENST00000533290	715	2344	3079	3.22263
LIMS1	ENSG00000169756	ENST00000338045	263	1424	1876	6.75441
DISP2	ENSG00000140323	ENST00000267889	103	4306	12612	0.451849
COPG1	ENSG00000181789	ENST00000314797	104	2726	3078	49.7709
SPATA25	ENSG00000149634	ENST00000372519	45	726	757	0.35426
RNASEL	ENSG00000135828	ENST00000367559	254	2477	4238	1.93
ADAMTS4	ENSG00000158859	ENST00000367996	427	2938	9777	0.00685729
ZNF740	ENSG00000139651	ENST00000416904	423	1002	8557	7.03579
THOC5	ENSG00000100296	ENST00000490103	123	2172	4753	11.6512
AQP3	ENSG00000165272	ENST00000297991	63	939	1825	0.661253
CHRNA7	ENSG00000175344	ENST00000454250	107	1700	2093	1.40942
PPP1R3F	ENSG00000049769	ENST00000055335	77	2474	3477	0.752001
SLF1	ENSG00000133302	ENST00000265140	97	3271	5583	6.54466
CHST12	ENSG00000136213	ENST00000618655	140	1382	15985	1.81607
UNC5CL	ENSG00000124602	ENST00000244565	121	1675	3156	0.169946
ZNF74	ENSG00000185252	ENST00000400451	478	2410	3900	9.02512
DNAAF2	ENSG00000165506	ENST00000298292	81	2592	2963	10.7704
IRX5	ENSG00000176842	ENST00000394636	334	1783	2398	0.670997
ADAMTS2	ENSG00000087116	ENST00000251582	133	3766	6783	0.00988409
RASL11A	ENSG00000122035	ENST00000241463	618	1344	1543	3.56292
AGAP6	ENSG00000204149	ENST00000412531	0	2058	2061	6.27824
CBLB	ENSG00000114423	ENST00000651978	0	3030	3033	47.3042
TYMP	ENSG00000025708	ENST00000395681	119	1580	1601	4.48075
COG8	ENSG00000213380	ENST00000306875	34	1951	4247	7.49842
GAN	ENSG00000261609	ENST00000648994	148	1939	4544	2.61152
NPAS2	ENSG00000170485	ENST00000335681	298	2770	4020	5.93721
ST20-MTHFS	ENSG00000259332	ENST00000479961	304	841	859	3.82438
XRN1	ENSG00000114127	ENST00000264951	118	5236	10143	7.46252
MED26	ENSG00000105085	ENST00000263390	263	2063	3174	6.50582
ZDHHC18	ENSG00000204160	ENST00000374142	117	1281	5045	17.5815
CCDC22	ENSG00000101997	ENST00000376227	167	2048	2310	9.89693
MIGA2	ENSG00000148343	ENST00000358369	226	2005	3637	23.9455
PMFBP1	ENSG00000118557	ENST00000537465	159	3225	3935	0.085189
PIK3CA	ENSG00000121879	ENST00000263967	323	3527	9259	6.73406
RAB12	ENSG00000206418	ENST00000649141	3	1023	2145	17.0969
EPB41L2	ENSG00000079819	ENST00000368128	191	3206	4456	44.9717
IKBIP	ENSG00000166130	ENST00000299157	87	1218	2902	14.6008
TBCC	ENSG00000124659	ENST00000372876	30	1068	1606	13.1082
GAL	ENSG00000069482	ENST00000265643	189	558	749	65.164
BDH1	ENSG00000161267	ENST00000392379	383	1412	3527	17.7541
HPCAL1	ENSG00000115756	ENST00000620771	564	1143	1941	59.1339
SULT1A1	ENSG00000196502	ENST00000395609	759	1644	1871	3.33248
DDTL	ENSG00000099974	ENST00000215770	27	429	1582	0.169516
EXOSC9	ENSG00000123737	ENST00000379663	105	1473	1529	41.4365
UBE2B	ENSG00000119048	ENST00000265339	27	483	2241	18.1895
TIMM17B	ENSG00000126768	ENST00000396779	149	815	1099	33.4914
NBPF10	ENSG00000271425	ENST00000583866	35	11420	13030	0.782091
TMEM126A	ENSG00000171202	ENST00000304511	130	715	759	21.1113
RAB43	ENSG00000172780	ENST00000315150	301	937	4467	1.33577
FAM118B	ENSG00000197798	ENST00000533050	125	1178	2016	11.44
MELK	ENSG00000165304	ENST00000298048	151	2104	2452	35.9827
NELFCD	ENSG00000101158	ENST00000602795	48	1845	2303	61.1341
IFT43	ENSG00000119650	ENST00000238628	5	644	816	13.6388
TTC27	ENSG00000018699	ENST00000317907	243	2772	2888	16.0877
ZNF638	ENSG00000075292	ENST00000409544	630	6564	6821	24.6414
DYNC2H1	ENSG00000187240	ENST00000650373	13	12955	13330	5.66326
KIAA1522	ENSG00000162522	ENST00000401073	125	3407	5493	13.4258
ACIN1	ENSG00000100813	ENST00000262710	328	4351	4935	50.4017
CSRP1	ENSG00000159176	ENST00000367306	364	943	2129	53.9751
TSSC4	ENSG00000184281	ENST00000333256	229	1216	1472	19.4482
TSGA10	ENSG00000135951	ENST00000674128	41	2408	3160	0.76379
GIMAP6	ENSG00000133561	ENST00000618759	480	1566	3910	0.0514402
EXOC4	ENSG00000131558	ENST00000253861	24	2946	4182	14.3963
RBM26	ENSG00000139746	ENST00000622611	447	3474	5230	21.2027
FBXO4	ENSG00000151876	ENST00000281623	29	1190	1655	3.36231
KLF15	ENSG00000163884	ENST00000296233	197	1445	2540	2.34917
TRMT1	ENSG00000104907	ENST00000592062	571	2548	2579	33.8728
ACE	ENSG00000159640	ENST00000290866	34	3952	4962	0.891755
HJV	ENSG00000168509	ENST00000336751	238	1516	2126	0.0315352
NATD1	ENSG00000274180	ENST00000611551	146	485	4931	3.24953
EXOSC8	ENSG00000120699	ENST00000389704	20	848	1166	39.5018
WDR26	ENSG00000162923	ENST00000651911	194	2177	6866	15.2132
ARRB1	ENSG00000137486	ENST00000420843	54	1308	7352	5.41676
ZNF180	ENSG00000167384	ENST00000221327	282	2358	4335	6.17081
PCDHGA1	ENSG00000204956	ENST00000517417	0	2793	4604	0.509672
OAZ3	ENSG00000143450	ENST00000400999	67	772	890	0.15066
ING4	ENSG00000111653	ENST00000396807	39	786	1393	3.56155
DUSP16	ENSG00000111266	ENST00000298573	1112	3107	6661	8.4547
PARG	ENSG00000227345	ENST00000402038	136	3064	4128	12.3596
SEC22B	ENSG00000265808	ENST00000578049	139	784	6927	12.0112
WAC	ENSG00000095787	ENST00000354911	462	2403	5912	32.0363
WDR70	ENSG00000082068	ENST00000265107	50	2012	2877	9.0417
NANP	ENSG00000170191	ENST00000304788	66	810	3803	6.04681
THAP6	ENSG00000174796	ENST00000311638	68	734	3549	4.08043
C1orf226	ENSG00000239887	ENST00000426197	73	1018	1049	1.53389
ITPR2	ENSG00000123104	ENST00000381340	413	8516	12564	5.94984
PCGF1	ENSG00000115289	ENST00000233630	27	804	907	13.1574
SLC2A4	ENSG00000181856	ENST00000317370	217	1744	3375	0.397296
EDEM3	ENSG00000116406	ENST00000318130	212	3008	6837	7.26626
CHAF1B	ENSG00000159259	ENST00000314103	137	1814	4466	11.7844
GID8	ENSG00000101193	ENST00000266069	119	803	4369	15.2226
RXRB	ENSG00000204231	ENST00000374685	138	1749	2846	9.21086
SPC24	ENSG00000161888	ENST00000592540	32	623	2315	14.7699
SHFL	ENSG00000130813	ENST00000253110	111	984	1928	10.9885
FBXO30	ENSG00000118496	ENST00000237281	209	2444	9051	10.7999
MAML3	ENSG00000196782	ENST00000509479	857	4271	6844	1.14613
PNPT1	ENSG00000138035	ENST00000447944	21	2370	4549	36.2853
MYL12B	ENSG00000118680	ENST00000581193	383	899	1249	207.143
ABHD17B	ENSG00000107362	ENST00000377041	301	1180	1312	9.81128
EXT1	ENSG00000182197	ENST00000378204	807	3045	8270	5.99097
ACAT2	ENSG00000120437	ENST00000367048	43	1234	1520	47.1071
RNPEPL1	ENSG00000142327	ENST00000270357	103	2278	5761	8.54194
IFT46	ENSG00000118096	ENST00000264020	378	1443	1819	8.69836
PLCL2	ENSG00000154822	ENST00000615277	85	3466	4161	4.76927
EIF3A	ENSG00000107581	ENST00000369144	141	4287	6659	123.123
AP1AR	ENSG00000138660	ENST00000274000	305	1211	5915	7.83216
ZSCAN26	ENSG00000197062	ENST00000421553	270	1707	2835	6.19593
TNRC6C	ENSG00000078687	ENST00000636222	66	5898	7093	2.55207
EGFR	ENSG00000146648	ENST00000275493	261	3891	9905	5.19834
MTX2	ENSG00000128654	ENST00000249442	188	977	1341	28.0474
MTX3	ENSG00000177034	ENST00000512528	27	963	7910	5.00073
ECT2	ENSG00000114346	ENST00000392692	176	2918	4158	34.2152
PAIP2	ENSG00000120727	ENST00000394795	991	1372	2297	33.5073
CORO1A	ENSG00000102879	ENST00000219150	305	1688	1803	8.70119
PRKDC	ENSG00000253729	ENST00000314191	10	12394	13459	75.7959
GDPD5	ENSG00000158555	ENST00000336898	876	2691	3561	4.97039
PRTFDC1	ENSG00000099256	ENST00000320152	31	706	1939	11.0299
FBXO33	ENSG00000165355	ENST00000298097	338	2003	3853	8.28259
POMT1	ENSG00000130714	ENST00000372228	186	2427	3123	16.938
PCDHGA5	ENSG00000253485	ENST00000518069	0	2793	4602	0.495325
SYK	ENSG00000165025	ENST00000375746	133	2038	4990	17.7888
SLC25A41	ENSG00000181240	ENST00000321510	70	1180	1535	0.436767
KLF4	ENSG00000136826	ENST00000374672	597	2034	2936	2.87722
RFX1	ENSG00000132005	ENST00000254325	270	3207	4375	3.08018
MT-CO1	ENSG00000198804	ENST00000361624	0	1539	1542	12559.7
CLCN3	ENSG00000109572	ENST00000347613	554	3152	3635	24.844
PUS7	ENSG00000091127	ENST00000469408	252	2235	3525	20.9215
MACF1	ENSG00000127603	ENST00000567887	157	22933	24319	17.302
TMC4	ENSG00000167608	ENST00000617472	133	2269	2413	0.25006
ATG4C	ENSG00000125703	ENST00000317868	210	1584	2944	6.3309
U2SURP	ENSG00000163714	ENST00000473835	59	3146	7424	31.4177
SEPTIN6	ENSG00000125354	ENST00000343984	265	1567	2693	10.5557
ATP5PB	ENSG00000116459	ENST00000369722	78	846	2628	67.0437
ODR4	ENSG00000157181	ENST00000287859	156	1518	3820	7.75742
PLA2G4B	ENSG00000243708	ENST00000452633	352	2695	2985	0.0898409
MSX2	ENSG00000120149	ENST00000239243	78	879	2195	2.77949
TXNDC17	ENSG00000129235	ENST00000250101	23	392	1917	24.866
AKAP8	ENSG00000105127	ENST00000269701	56	2132	3665	13.921
CDC123	ENSG00000151465	ENST00000281141	58	1066	1321	148.197
POP1	ENSG00000104356	ENST00000401707	100	3172	4739	25.5216
IQGAP2	ENSG00000145703	ENST00000274364	261	4986	5808	0.0923468
TMEM189	ENSG00000240849	ENST00000371652	86	896	7703	2.12368
IGIP	ENSG00000182700	ENST00000333305	2540	2699	3456	0.25219
COLEC12	ENSG00000158270	ENST00000400256	187	2413	5724	0.0234255
GNPTG	ENSG00000090581	ENST00000204679	35	950	1975	6.78924
BNIPL	ENSG00000163141	ENST00000368931	140	1211	2247	0.149185
SH3TC1	ENSG00000125089	ENST00000245105	144	4152	4303	1.68272
HMGN1	ENSG00000205581	ENST00000380747	125	473	709	188.176
PTX4	ENSG00000251692	ENST00000447419	26	1460	1516	0.176896
CHMP6	ENSG00000176108	ENST00000325167	78	681	1664	13.0945
ZNF324	ENSG00000083812	ENST00000536459	709	2368	5653	2.75149
TICAM2	ENSG00000243414	ENST00000427199	442	1147	3049	0.197899
NR1D2	ENSG00000174738	ENST00000312521	293	2030	5231	1.17913
JDP2	ENSG00000140044	ENST00000267569	193	715	1700	5.60012
MED29	ENSG00000063322	ENST00000615911	37	700	3565	17.8282
EIF2S2	ENSG00000125977	ENST00000374980	133	1132	2556	95.7393
CRIP1	ENSG00000213145	ENST00000330233	943	1174	1311	0.0511394
ZNF768	ENSG00000169957	ENST00000380412	153	1773	2289	30.4025
ANKRD26	ENSG00000107890	ENST00000436985	172	5350	6827	1.58108
GET3	ENSG00000198356	ENST00000591090	102	1146	1368	78.3647
RPRD2	ENSG00000163125	ENST00000369068	4	4387	4612	14.7258
NCSTN	ENSG00000162736	ENST00000294785	14	2141	2822	27.3212
PCBP2	ENSG00000197111	ENST00000359462	323	1421	1814	252.689
SNW1	ENSG00000100603	ENST00000555761	29	1742	1855	49.9846
NDUFS2	ENSG00000158864	ENST00000367993	448	1837	2042	57.7522
ATP1B3	ENSG00000069849	ENST00000286371	159	996	1847	77.6067
CLDN15	ENSG00000106404	ENST00000401528	1126	1810	2131	6.29223
ZMIZ1	ENSG00000108175	ENST00000334512	641	3842	7615	0.854004
CMYA5	ENSG00000164309	ENST00000446378	72	12279	12888	0.0572223
RDH5	ENSG00000135437	ENST00000257895	152	1106	1269	1.00381
ANGPTL4	ENSG00000167772	ENST00000301455	167	1385	1872	47.4177
RRNAD1	ENSG00000143303	ENST00000368216	636	2061	2271	3.63117
ARHGEF9	ENSG00000131089	ENST00000374870	777	2469	4644	2.97395
WASHC1	ENSG00000181404	ENST00000442898	143	1538	1873	34.3631
B3GNT2	ENSG00000170340	ENST00000301998	250	1441	2761	11.437
SLC9A2	ENSG00000115616	ENST00000233969	296	2732	5601	0.251369
BANP	ENSG00000172530	ENST00000393207	221	1778	2438	6.26988
FLOT2	ENSG00000132589	ENST00000394906	78	1527	2756	42.7903
MARK4	ENSG00000007047	ENST00000262891	318	2574	5151	11.7271
ZNF124	ENSG00000196418	ENST00000543802	90	1143	1292	6.33076
BOD1	ENSG00000145919	ENST00000311086	214	769	1921	19.6838
WDR12	ENSG00000138442	ENST00000261015	750	2019	8100	12.3741
KDM5A	ENSG00000073614	ENST00000399788	229	5299	10701	14.009
FAM229A	ENSG00000225828	ENST00000432622	152	533	699	5.08343
RNGTT	ENSG00000111880	ENST00000369485	209	2000	4825	9.68487
SLC1A5	ENSG00000105281	ENST00000542575	629	2252	2882	131.203
ELMO2	ENSG00000062598	ENST00000290246	193	2353	3666	9.61948
COX16	ENSG00000133983	ENST00000389912	96	414	1669	15.2646
BCL2L2-PABPN1	ENSG00000258643	ENST00000557008	321	1320	1366	0.539884
NFU1	ENSG00000169599	ENST00000410022	206	968	1467	26.7352
PTGS2	ENSG00000073756	ENST00000367468	133	1945	4510	0.327043
A1BG	ENSG00000121410	ENST00000263100	55	1540	3382	0.0396474
MYO10	ENSG00000145555	ENST00000274203	468	6675	11456	17.8553
ZFAND6	ENSG00000086666	ENST00000613266	338	962	1729	19.1941
CCAR2	ENSG00000158941	ENST00000308511	249	3018	4853	42.2598
TTC32	ENSG00000183891	ENST00000333610	129	582	941	3.27738
PEX11B	ENSG00000131779	ENST00000369306	29	806	1620	6.41468
TNNC1	ENSG00000114854	ENST00000232975	26	509	687	0.0975892
LINS1	ENSG00000140471	ENST00000314742	167	2438	4755	2.29824
TEX29	ENSG00000153495	ENST00000283547	155	608	736	0.091092
RPN1	ENSG00000163902	ENST00000296255	18	1839	2284	154.283
MAFA	ENSG00000182759	ENST00000333480	326	1385	2669	2.63754
TRIP4	ENSG00000103671	ENST00000261884	28	1771	2013	12.2564
CCDC80	ENSG00000091986	ENST00000206423	954	3804	12430	0.161811
BORCS8-MEF2B	ENSG00000064489	ENST00000514819	147	1293	1406	0.190736
CDKAL1	ENSG00000145996	ENST00000274695	167	1904	3272	4.58979
FANCC	ENSG00000158169	ENST00000289081	262	1936	4592	3.86903
SREBF1	ENSG00000072310	ENST00000355815	170	3701	4253	23.9296
ATP5F1C	ENSG00000165629	ENST00000356708	31	925	1101	163.864
DBT	ENSG00000137992	ENST00000370132	14	1460	10799	3.66912
SAT1	ENSG00000130066	ENST00000379270	179	692	1065	26.3768
CREB1	ENSG00000118260	ENST00000432329	251	1274	7650	5.8981
LRRC17	ENSG00000128606	ENST00000339431	286	1609	2116	0.0950526
MYLK2	ENSG00000101306	ENST00000375994	273	2061	2956	0.362889
SOCS5	ENSG00000171150	ENST00000306503	172	1780	4771	5.14316
PCDHGA8	ENSG00000253767	ENST00000398604	0	2796	4605	0.0145589
CASP8	ENSG00000064012	ENST00000358485	196	1810	2930	17.0241
CEP250	ENSG00000126001	ENST00000397527	451	7777	15434	7.27169
USP15	ENSG00000135655	ENST00000280377	11	2954	14971	8.16831
ZNF76	ENSG00000065029	ENST00000373953	203	1913	2653	9.85566
ZNF79	ENSG00000196152	ENST00000342483	406	1900	2078	5.77518
NEMP1	ENSG00000166881	ENST00000300128	46	1378	5617	27.8583
JUNB	ENSG00000171223	ENST00000302754	286	1327	1830	57.5184
RET	ENSG00000165731	ENST00000355710	190	3532	5617	0.0238717
CTXN1	ENSG00000178531	ENST00000318978	189	435	1237	38.752
OSBPL3	ENSG00000070882	ENST00000313367	442	3103	6749	7.83783
ZNF92	ENSG00000146757	ENST00000328747	199	1957	3210	8.56322
LRRC41	ENSG00000132128	ENST00000617190	286	2722	4128	17.4431
ZFHX3	ENSG00000140836	ENST00000641206	1828	12937	17219	4.16225
TRIM32	ENSG00000119401	ENST00000450136	161	2120	3717	16.4859
GMPPB	ENSG00000173540	ENST00000308375	225	1386	3217	7.89853
TMEM222	ENSG00000186501	ENST00000611517	53	677	1613	16.5012
SLC35E2B	ENSG00000189339	ENST00000617444	912	2127	6434	7.28374
FAM78B	ENSG00000188859	ENST00000354422	753	1536	2481	1.02687
PAQR8	ENSG00000170915	ENST00000442253	151	1213	4715	2.53103
NANS	ENSG00000095380	ENST00000210444	77	1154	1179	90.6996
TGFBR2	ENSG00000163513	ENST00000359013	283	2059	4605	3.34855
TIMM8B	ENSG00000150779	ENST00000541231	30	324	805	34.9793
IPO9	ENSG00000198700	ENST00000361565	53	3176	11416	16.573
EID2B	ENSG00000176401	ENST00000326282	50	533	1866	3.0899
ICE2	ENSG00000128915	ENST00000261520	232	3178	7206	4.69846
RPS8	ENSG00000142937	ENST00000396651	57	681	778	1481.68
MIA3	ENSG00000154305	ENST00000344922	14	5735	8126	11.2537
ANKRD28	ENSG00000206560	ENST00000399451	368	3527	6564	10.3875
UBL5	ENSG00000198258	ENST00000358666	184	403	513	67.4358
DERA	ENSG00000023697	ENST00000428559	52	1006	1644	31.6052
ZNF366	ENSG00000178175	ENST00000318442	174	2406	6262	0.0107064
PC	ENSG00000173599	ENST00000651854	1251	4785	5137	0.874427
PSEN1	ENSG00000080815	ENST00000324501	212	1613	6018	9.58086
KLK14	ENSG00000129437	ENST00000391802	219	1020	1133	0.295868
TOM1	ENSG00000100284	ENST00000411850	125	1604	2390	8.47164
SMN2	ENSG00000205571	ENST00000380743	74	956	1536	2.57525
C3orf52	ENSG00000114529	ENST00000431717	73	823	2054	5.35305
ANGEL1	ENSG00000013523	ENST00000251089	55	2065	5128	8.95573
ATF7	ENSG00000170653	ENST00000548446	113	1595	1892	3.89789
NUBP2	ENSG00000095906	ENST00000262302	61	874	1349	44.2817
BPTF	ENSG00000171634	ENST00000321892	61	9199	11292	10.699
UBE2Z	ENSG00000159202	ENST00000360943	97	1159	3084	44.1306
RBP5	ENSG00000139194	ENST00000266560	114	519	957	0.140112
ZNF596	ENSG00000172748	ENST00000398612	311	1823	2803	0.789313
OVCA2	ENSG00000262664	ENST00000572195	26	707	1031	6.95798
GPI	ENSG00000105220	ENST00000415930	170	1961	4341	111.879
TIMM8A	ENSG00000126953	ENST00000372902	78	369	1210	10.6938
ABCA2	ENSG00000107331	ENST00000614293	50	7448	8146	25.0365
DMTN	ENSG00000158856	ENST00000358242	493	1708	2772	9.98884
WDR61	ENSG00000140395	ENST00000558311	151	1066	1266	23.8837
NDUFA3	ENSG00000170906	ENST00000485876	24	276	945	34.3378
SCNN1D	ENSG00000162572	ENST00000379116	226	2632	3050	0.0659447
PRSS3	ENSG00000010438	ENST00000361005	0	912	966	21.0293
RAD51C	ENSG00000108384	ENST00000337432	42	1170	2562	15.1254
ANO7	ENSG00000146205	ENST00000274979	103	2902	4128	1.21809
TPD52L2	ENSG00000101150	ENST00000217121	72	759	2362	106.214
PLCG2	ENSG00000197943	ENST00000564138	181	3976	8666	3.11004
LNP1	ENSG00000206535	ENST00000489752	862	1435	1813	3.9568
ZFYVE16	ENSG00000039319	ENST00000505560	183	4800	10805	5.67126
XRN2	ENSG00000088930	ENST00000377191	68	2918	3408	55.9485
ATP2A2	ENSG00000174437	ENST00000539276	543	3669	8295	59.9312
EEF1B2	ENSG00000114942	ENST00000392221	158	833	880	795.23
TRAFD1	ENSG00000135148	ENST00000257604	617	2363	3178	15.0838
SMARCC2	ENSG00000139613	ENST00000550164	22	3757	5090	52.6076
DGKE	ENSG00000153933	ENST00000284061	128	1829	8608	5.17938
ACTG2	ENSG00000163017	ENST00000409624	643	1771	2064	0.0974473
KTN1	ENSG00000126777	ENST00000395314	178	4249	4728	65.6825
BOD1L1	ENSG00000038219	ENST00000040738	138	9291	10567	5.90051
PRDM10	ENSG00000170325	ENST00000358825	232	3712	6322	4.63431
CCDC138	ENSG00000163006	ENST00000295124	52	2047	2375	5.13767
FOXP3	ENSG00000049768	ENST00000557224	72	1440	1443	0.139384
LYPLAL1	ENSG00000143353	ENST00000366928	13	724	1857	7.18455
BRAF	ENSG00000157764	ENST00000644969	0	2421	2549	12.5723
WASF2	ENSG00000158195	ENST00000618852	225	1719	5681	26.7892
ZNF519	ENSG00000175322	ENST00000590202	153	1773	2830	1.13714
PTPN18	ENSG00000072135	ENST00000175756	52	1432	3616	9.67833
HSPA14	ENSG00000284024	ENST00000640019	609	1692	4819	11.1716
SLC45A3	ENSG00000158715	ENST00000367145	346	2005	3391	8.32363
NSD3	ENSG00000147548	ENST00000317025	517	4828	10768	14.1273
UHRF1	ENSG00000276043	ENST00000620565	44	2615	3965	93.3202
TRIM65	ENSG00000141569	ENST00000269383	14	1565	3384	11.907
CNOT1	ENSG00000125107	ENST00000317147	273	7401	8411	58.3713
PSMB10	ENSG00000205220	ENST00000358514	101	920	977	22.7825
DHX29	ENSG00000067248	ENST00000621106	101	4211	4450	20.083
MYBL1	ENSG00000185697	ENST00000522677	411	2667	5192	2.98288
SLC66A1	ENSG00000040487	ENST00000375153	642	1515	2175	17.8475
NR2F2	ENSG00000185551	ENST00000394166	1406	2648	5287	4.52707
HMGCS1	ENSG00000112972	ENST00000325110	126	1686	5350	11.8047
RPS6KL1	ENSG00000198208	ENST00000557413	609	2256	5322	2.21716
SLC39A9	ENSG00000029364	ENST00000336643	678	1599	5399	13.3367
SH3GL1	ENSG00000141985	ENST00000269886	179	1283	2516	59.5826
TOP3A	ENSG00000177302	ENST00000321105	216	3219	6596	12.1667
ZFP37	ENSG00000136866	ENST00000553380	0	1935	1969	8.17191
DDAH1	ENSG00000153904	ENST00000284031	114	969	3939	52.1508
CHCHD3	ENSG00000106554	ENST00000448878	95	791	1038	89.5208
SON	ENSG00000159140	ENST00000356577	55	7333	8393	59.9983
KLHL36	ENSG00000135686	ENST00000564996	155	2003	7559	8.99357
ABRAXAS2	ENSG00000165660	ENST00000298492	11	1256	2955	11.1399
QRICH1	ENSG00000198218	ENST00000395443	181	2509	3257	38.7812
TMEM86B	ENSG00000180089	ENST00000327042	22	700	1246	1.77564
ABHD6	ENSG00000163686	ENST00000295962	410	1421	2393	8.433
PACSIN3	ENSG00000165912	ENST00000539589	343	1615	2009	19.7227
GMDS	ENSG00000112699	ENST00000380815	183	1299	1665	14.2141
PAQR5	ENSG00000137819	ENST00000395407	421	1411	5372	1.72227
TST	ENSG00000128311	ENST00000403892	735	1626	1797	7.46174
TMEM132A	ENSG00000006118	ENST00000005286	153	3225	3480	21.5966
PRORP	ENSG00000100890	ENST00000534898	378	2127	6186	9.34234
PPP3CC	ENSG00000120910	ENST00000397775	274	1837	2094	0.0640341
CCDC28B	ENSG00000160050	ENST00000421922	100	823	1415	5.73307
SUPT3H	ENSG00000196284	ENST00000371460	318	1302	2389	2.44153
KIF5B	ENSG00000170759	ENST00000302418	452	3341	5866	62.3349
TTC30A	ENSG00000197557	ENST00000355689	41	2036	5744	0.361831
DDX41	ENSG00000183258	ENST00000330503	16	1882	2099	36.0292
RAB9B	ENSG00000123570	ENST00000243298	314	917	3772	0.604318
SEC61G	ENSG00000132432	ENST00000415949	367	571	732	68.0512
COPS7B	ENSG00000144524	ENST00000410017	110	944	2051	31.3481
RALGPS2	ENSG00000116191	ENST00000367635	338	2087	5834	7.35482
ZNF714	ENSG00000160352	ENST00000456283	322	1987	8752	4.36642
RAD54L	ENSG00000085999	ENST00000371975	643	2884	3078	12.6769
VGLL3	ENSG00000206538	ENST00000398399	406	1384	10438	0.0128461
ZBTB6	ENSG00000186130	ENST00000373659	82	1354	4099	8.57061
RARG	ENSG00000172819	ENST00000425354	445	1807	2917	21.6048
FHL3	ENSG00000183386	ENST00000373016	178	1018	1656	15.9917
MPC1	ENSG00000060762	ENST00000621630	137	464	977	27.7233
SAYSD1	ENSG00000112167	ENST00000229903	97	646	2018	2.62461
TOM1L2	ENSG00000175662	ENST00000379504	84	1605	2418	5.7672
DDX10	ENSG00000178105	ENST00000322536	85	2710	3217	23.2371
CCDC38	ENSG00000165972	ENST00000344280	198	1887	1918	0.104865
CCDC69	ENSG00000198624	ENST00000355417	122	1010	3398	6.88589
ZNF431	ENSG00000196705	ENST00000311048	144	1872	13894	2.70703
BAIAP2L2	ENSG00000128298	ENST00000381669	159	1746	2149	0.0311976
AFF4	ENSG00000072364	ENST00000265343	380	3869	9536	15.3618
GPCPD1	ENSG00000125772	ENST00000379019	193	2209	5434	3.86174
RAP2B	ENSG00000181467	ENST00000323534	468	1017	8402	8.57796
FLNB	ENSG00000136068	ENST00000490882	165	8064	8079	37.7085
SLC39A8	ENSG00000138821	ENST00000394833	477	1857	3238	24.2252
SLCO1B7	ENSG00000205754	ENST00000421593	0	1920	1923	0.278913
FHDC1	ENSG00000137460	ENST00000511601	188	3617	6583	0.285163
IFIH1	ENSG00000115267	ENST00000649979	377	3452	3581	6.06595
RPL21	ENSG00000122026	ENST00000311549	289	769	815	870.828
ACBD4	ENSG00000181513	ENST00000431281	469	1492	2026	3.44153
CATSPERD	ENSG00000174898	ENST00000381624	101	2495	2556	0.0262299
KIAA1109	ENSG00000138688	ENST00000264501	373	15388	15896	6.2379
ANK2	ENSG00000145362	ENST00000672209	199	12184	14932	0.435524
GRASP	ENSG00000161835	ENST00000293662	74	1259	1952	0.171731
TCP11L1	ENSG00000176148	ENST00000334274	245	1772	2649	10.4526
PTCD3	ENSG00000132300	ENST00000254630	13	2080	6681	17.5412
RUNX2	ENSG00000124813	ENST00000576263	0	1626	2256	0.861821
KLHL23	ENSG00000213160	ENST00000392647	258	1932	4081	19.4018
EIF5	ENSG00000100664	ENST00000216554	441	1734	5710	68.711
KANK2	ENSG00000197256	ENST00000589359	468	3045	3048	7.45664
MYBL2	ENSG00000101057	ENST00000217026	170	2270	2668	44.1262
SLC25A14	ENSG00000102078	ENST00000612248	261	1320	1734	4.36906
MBD1	ENSG00000141644	ENST00000590208	347	2312	2913	19.9083
SH3RF2	ENSG00000156463	ENST00000511217	52	2239	5607	0.0358715
HEXB	ENSG00000049860	ENST00000261416	28	1696	1812	74.7027
GBP3	ENSG00000117226	ENST00000370481	205	1990	3037	10.1769
ATRIP	ENSG00000164053	ENST00000320211	109	2482	4576	4.24884
RB1	ENSG00000139687	ENST00000267163	187	2971	4793	23.052
BRPF3	ENSG00000096070	ENST00000357641	253	3868	6052	15.2765
INSIG2	ENSG00000125629	ENST00000614681	139	853	1347	4.62886
CLIC4	ENSG00000169504	ENST00000374379	107	866	4253	37.5023
CCDC74B	ENSG00000152076	ENST00000310463	138	1278	1549	0.519383
CCDC32	ENSG00000128891	ENST00000559911	48	657	677	10.7943
PLS1	ENSG00000120756	ENST00000337777	213	2100	3755	17.5867
R3HDM4	ENSG00000198858	ENST00000361574	62	866	1803	37.2961
NRARP	ENSG00000198435	ENST00000356628	343	685	2641	30.8944
NUFIP1	ENSG00000083635	ENST00000379161	35	1520	3480	8.51533
TEF	ENSG00000167074	ENST00000266304	103	1012	4381	3.19839
PRSS36	ENSG00000178226	ENST00000268281	31	2596	2811	0.190804
C20orf96	ENSG00000196476	ENST00000360321	140	1229	1576	7.69982
ADPRH	ENSG00000144843	ENST00000478399	1405	2476	4546	0.678401
UHMK1	ENSG00000152332	ENST00000489294	183	1440	8524	27.1903
RNF187	ENSG00000168159	ENST00000305943	107	812	3118	35.4786
NCKIPSD	ENSG00000213672	ENST00000294129	108	2274	2977	13.8276
TEAD1	ENSG00000187079	ENST00000334310	158	1229	3075	18.5324
PI4K2B	ENSG00000038210	ENST00000264864	131	1574	3594	8.86082
TARS1	ENSG00000113407	ENST00000455217	122	2390	2523	119.419
ZFP3	ENSG00000180787	ENST00000318833	117	1623	4987	0.0268874
CFAP53	ENSG00000172361	ENST00000398545	91	1633	1824	0.477834
AL035078.4	ENSG00000285283	ENST00000532942	155	995	1191	0.112584
EEF1AKMT3	ENSG00000123427	ENST00000300209	111	789	2687	3.64287
INO80	ENSG00000128908	ENST00000648947	351	5019	6365	11.3969
OGT	ENSG00000147162	ENST00000373719	196	3334	5435	36.8463
TSPAN5	ENSG00000168785	ENST00000305798	385	1189	3347	2.22344
SLC25A5	ENSG00000005022	ENST00000317881	72	966	1307	316.137
QRICH2	ENSG00000129646	ENST00000636395	0	5487	5677	1.78327
JAK1	ENSG00000162434	ENST00000672434	465	3927	5247	28.5961
SRI	ENSG00000075142	ENST00000265729	53	647	2010	37.7913
MFSD10	ENSG00000109736	ENST00000514800	24	1464	1776	45.1111
RBM45	ENSG00000155636	ENST00000616198	92	1520	1788	6.56189
PLSCR1	ENSG00000188313	ENST00000342435	154	1108	1976	16.0484
FOXK1	ENSG00000164916	ENST00000328914	14	2213	11194	16.9137
SF3A3	ENSG00000183431	ENST00000373019	57	1560	2774	81.6658
AIM2	ENSG00000163568	ENST00000368130	154	1183	1394	0.0480945
MEX3D	ENSG00000181588	ENST00000402693	0	1953	2850	23.4771
DHPS	ENSG00000095059	ENST00000614126	5	1115	1124	18.9082
KIFBP	ENSG00000198954	ENST00000638119	83	2021	2537	20.8768
IRGM	ENSG00000237693	ENST00000522154	1113	1656	1659	0.0404121
HSD17B12	ENSG00000149084	ENST00000278353	90	1026	2396	62.4828
MACROD2	ENSG00000172264	ENST00000642719	105	1464	1632	0.0410807
SYNJ2BP	ENSG00000213463	ENST00000256366	127	562	7057	4.22764
HNRNPA1P48	ENSG00000224578	ENST00000565308	744	1569	1572	7.03703
CYB561	ENSG00000008283	ENST00000542042	83	1037	1302	16.2718
SACM1L	ENSG00000211456	ENST00000672858	0	1827	1830	15.2039
DAP3	ENSG00000132676	ENST00000368336	91	1285	2056	72.1633
ELOVL7	ENSG00000164181	ENST00000508821	195	1038	3874	10.0894
TCEA1	ENSG00000187735	ENST00000521604	323	1226	2777	79.8634
MLXIP	ENSG00000175727	ENST00000319080	98	2855	8390	17.1485
C19orf73	ENSG00000221916	ENST00000408991	121	508	742	0.722844
THRA	ENSG00000126351	ENST00000264637	580	2050	2538	12.9967
HOXA11	ENSG00000005073	ENST00000006015	88	1027	2669	5.32532
FBXO22	ENSG00000167196	ENST00000308275	86	1295	10707	5.81083
REEP3	ENSG00000165476	ENST00000373758	145	910	5172	16.2683
BABAM1	ENSG00000105393	ENST00000359435	193	1180	1472	64.4476
CCT7	ENSG00000135624	ENST00000258091	71	1700	1847	356.417
C12orf73	ENSG00000204954	ENST00000378090	157	370	1702	1.85138
C4orf48	ENSG00000243449	ENST00000409248	2	386	433	45.9861
MED11	ENSG00000161920	ENST00000293777	62	413	836	11.2274
TMEM101	ENSG00000091947	ENST00000589334	316	1087	1830	9.19562
NLRX1	ENSG00000160703	ENST00000409109	626	3551	4131	6.36193
MLLT10	ENSG00000078403	ENST00000307729	289	3493	5143	7.16976
ACO1	ENSG00000122729	ENST00000309951	115	2782	7443	11.4397
DPEP2	ENSG00000167261	ENST00000572888	651	2109	2112	0.0317442
ZSCAN5A	ENSG00000131848	ENST00000391713	166	1654	3562	0.545836
CD55	ENSG00000196352	ENST00000367067	33	1683	1843	14.0053
DDX39B	ENSG00000198563	ENST00000458640	501	1785	2003	162.974
SMPD4	ENSG00000136699	ENST00000409031	1149	3747	4896	37.3424
DFFB	ENSG00000169598	ENST00000338895	337	1423	3105	6.73676
PSMA6	ENSG00000100902	ENST00000553809	79	835	879	123.257
TPRG1L	ENSG00000158109	ENST00000378344	58	874	2401	17.5358
KIRREL1	ENSG00000183853	ENST00000359209	32	2303	7448	13.0613
SCAMP2	ENSG00000140497	ENST00000268099	110	1097	2453	29.8185
NDC1	ENSG00000058804	ENST00000371429	35	2057	4552	18.8229
GALE	ENSG00000117308	ENST00000617979	119	1163	1516	32.0183
TICRR	ENSG00000140534	ENST00000268138	118	5848	6788	7.67428
FAM117B	ENSG00000138439	ENST00000392238	219	1986	5982	2.33118
EPHB4	ENSG00000196411	ENST00000358173	493	3454	4353	31.974
ZNF214	ENSG00000149050	ENST00000278314	294	2112	4892	0.616715
PRMT6	ENSG00000198890	ENST00000370078	42	1167	2621	18.2893
UBE4B	ENSG00000130939	ENST00000672724	839	4898	6184	12.7604
PYCR2	ENSG00000143811	ENST00000343818	140	1100	1680	24.902
TSHZ1	ENSG00000179981	ENST00000580243	348	3579	4891	4.82507
MYEF2	ENSG00000104177	ENST00000324324	58	1858	10137	0.00661377
PLEKHO1	ENSG00000023902	ENST00000369124	342	1569	2114	10.878
ZNRD2	ENSG00000173465	ENST00000309328	15	612	769	61.2025
LXN	ENSG00000079257	ENST00000264265	170	836	1071	12.5824
TMEM209	ENSG00000146842	ENST00000397622	31	1714	3455	17.2315
OFD1	ENSG00000046651	ENST00000340096	324	3360	3612	9.67049
TARS2	ENSG00000143374	ENST00000369064	32	2186	2727	10.9158
PCDH1	ENSG00000156453	ENST00000287008	148	3859	4793	0.545526
SEC31B	ENSG00000075826	ENST00000370345	125	3662	4634	0.506373
LRRC42	ENSG00000116212	ENST00000371370	248	1532	1764	23.2981
ZNF138	ENSG00000197008	ENST00000307355	181	1138	1141	6.05215
ASB1	ENSG00000065802	ENST00000264607	144	1149	6891	7.73469
NUDCD3	ENSG00000015676	ENST00000355451	58	1141	8036	7.44189
ARHGEF26	ENSG00000114790	ENST00000356448	284	2897	5254	1.3909
CISD3	ENSG00000277972	ENST00000613478	18	399	2552	13.4245
FZD2	ENSG00000180340	ENST00000315323	205	1900	3779	3.29985
SF3B6	ENSG00000115128	ENST00000233468	97	472	651	210.4
ECM1	ENSG00000143369	ENST00000369049	134	1835	1925	25.3896
HIVEP2	ENSG00000010818	ENST00000367604	1062	8400	10032	9.0755
MAPKAPK3	ENSG00000114738	ENST00000446044	596	1742	2988	50.2379
TMEM234	ENSG00000160055	ENST00000373593	21	561	1411	3.27854
PIWIL2	ENSG00000197181	ENST00000356766	129	3048	5114	0.0131098
TMEM80	ENSG00000177042	ENST00000397510	181	829	1094	5.88318
C12orf4	ENSG00000047621	ENST00000261250	86	1742	3817	11.4169
CBLL1	ENSG00000105879	ENST00000440859	22	1495	3987	18.8671
BPNT1	ENSG00000162813	ENST00000469520	450	1374	2737	14.0603
ASTE1	ENSG00000034533	ENST00000514044	207	2319	2504	2.35617
NEB	ENSG00000183091	ENST00000618972	203	25883	26307	0.00509703
ASAP2	ENSG00000151693	ENST00000281419	293	3311	5665	13.0655
NUTM2G	ENSG00000188152	ENST00000372322	21	2244	2516	0.026647
TP53INP2	ENSG00000078804	ENST00000374810	335	995	4127	6.67676
CATIP	ENSG00000158428	ENST00000289388	28	1189	1322	0.101428
KCTD6	ENSG00000168301	ENST00000355076	983	1694	2425	4.56174
HPSE	ENSG00000173083	ENST00000405413	137	1766	4652	4.66943
ALPK3	ENSG00000136383	ENST00000258888	167	5888	10917	0.0184237
RALGPS1	ENSG00000136828	ENST00000259351	259	1930	6330	0.709626
GREB1	ENSG00000196208	ENST00000381486	371	6218	8555	0.384003
ARMH3	ENSG00000120029	ENST00000370033	100	2167	4099	5.52837
FGFR1	ENSG00000077782	ENST00000425967	323	2882	5375	19.7452
DAPK2	ENSG00000035664	ENST00000612884	31	1495	8086	0.12437
MT2A	ENSG00000125148	ENST00000561491	50	269	581	2450.39
CLEC18B	ENSG00000140839	ENST00000339953	122	1487	1865	0.0359484
SLC45A4	ENSG00000022567	ENST00000517878	0	2424	3470	7.12944
KIF26B	ENSG00000162849	ENST00000407071	440	6764	13593	0.438968
DOP1A	ENSG00000083097	ENST00000237163	260	7688	7995	2.94338
AREG	ENSG00000109321	ENST00000502307	44	866	956	0.280518
GSKIP	ENSG00000100744	ENST00000556095	1812	2229	3834	6.69738
SHARPIN	ENSG00000179526	ENST00000398712	20	1181	1348	31.9303
PHC1	ENSG00000111752	ENST00000544916	367	3379	5390	18.4464
SLC26A11	ENSG00000181045	ENST00000361193	283	2101	2888	3.66791
SMAD4	ENSG00000141646	ENST00000342988	538	2194	8772	6.87099
AMN	ENSG00000166126	ENST00000299155	33	1392	1907	0.140627
CES4A	ENSG00000172824	ENST00000648724	179	1862	2476	0.324929
DYNLT1	ENSG00000146425	ENST00000367089	35	374	730	44.8183
SNX29	ENSG00000048471	ENST00000566228	73	2512	8173	1.48476
AXIN1	ENSG00000103126	ENST00000262320	436	3022	3707	24.4519
LAPTM4B	ENSG00000104341	ENST00000445593	680	1631	3173	0.570495
PPFIBP2	ENSG00000166387	ENST00000299492	159	2787	3328	2.59875
MUSTN1	ENSG00000272573	ENST00000486659	148	409	622	0.107787
KIAA0040	ENSG00000235750	ENST00000619513	696	1155	4340	4.27906
GTF2A2	ENSG00000140307	ENST00000396060	159	486	1559	34.5755
SF3B3	ENSG00000189091	ENST00000302516	183	3834	9692	65.8609
PPIL2	ENSG00000100023	ENST00000626352	78	1659	2625	18.4913
RSAD1	ENSG00000136444	ENST00000258955	25	1351	2467	22.9639
SLC41A1	ENSG00000133065	ENST00000367137	1037	2576	5017	18.4948
PDIK1L	ENSG00000175087	ENST00000374271	287	1310	4279	4.95112
RPS29	ENSG00000213741	ENST00000554075	30	291	844	110.813
MED25	ENSG00000104973	ENST00000593767	53	2441	4003	9.61357
TRPT1	ENSG00000149743	ENST00000394546	214	979	1058	9.37852
UHRF1BP1	ENSG00000065060	ENST00000192788	168	4488	9567	11.668
BORA	ENSG00000136122	ENST00000613797	147	2049	3034	7.97719
HR	ENSG00000168453	ENST00000381418	623	4190	5474	0.0612384
GANC	ENSG00000214013	ENST00000318010	240	2982	7781	1.01673
UQCC1	ENSG00000101019	ENST00000374385	10	907	2267	15.9994
EGR2	ENSG00000122877	ENST00000242480	337	1765	2979	0.292571
TARBP1	ENSG00000059588	ENST00000040877	76	4939	5206	3.72179
CD2AP	ENSG00000198087	ENST00000359314	456	2373	5412	24.1442
RDM1	ENSG00000278023	ENST00000620284	46	898	1163	1.55648
C3orf18	ENSG00000088543	ENST00000357203	536	1022	2657	6.48485
ACTR1B	ENSG00000115073	ENST00000289228	154	1282	2204	20.5025
ZFYVE27	ENSG00000155256	ENST00000423811	199	1447	3045	10.7006
CUEDC1	ENSG00000180891	ENST00000577830	503	1661	3710	4.86112
MED4	ENSG00000136146	ENST00000258648	26	836	2254	21.4754
HLA-E	ENSG00000204592	ENST00000376630	23	1097	2548	49.4671
PRPF38B	ENSG00000134186	ENST00000370025	282	1920	4831	23.176
WDR47	ENSG00000085433	ENST00000400794	134	2915	4134	4.49229
PRDX3	ENSG00000165672	ENST00000298510	22	790	1553	126.23
CD81	ENSG00000110651	ENST00000381036	5	827	880	112.679
HROB	ENSG00000125319	ENST00000319977	237	2178	2725	5.24048
RIOX1	ENSG00000170468	ENST00000304061	85	2008	2462	17.8366
GLUD2	ENSG00000182890	ENST00000328078	75	1749	2485	0.0269794
KIAA1586	ENSG00000168116	ENST00000370733	63	2424	2789	9.15872
ACADM	ENSG00000117054	ENST00000370834	79	1441	2172	27.3484
AGFG1	ENSG00000173744	ENST00000409979	270	2022	2089	34.6612
KDELR1	ENSG00000105438	ENST00000330720	193	829	1550	136.856
ZNF564	ENSG00000249709	ENST00000339282	150	1809	2885	3.16047
UGGT2	ENSG00000102595	ENST00000376747	89	4637	4850	6.53849
TGS1	ENSG00000137574	ENST00000260129	173	2732	4477	23.2265
QSOX1	ENSG00000116260	ENST00000367602	39	2280	9276	11.7088
TBC1D22A	ENSG00000054611	ENST00000337137	137	1688	3758	6.93987
ZNF202	ENSG00000166261	ENST00000530393	405	2349	4435	4.56532
MAPK6	ENSG00000069956	ENST00000261845	789	2952	5330	18.1257
MCUB	ENSG00000005059	ENST00000394650	92	1100	2230	25.4646
GADD45B	ENSG00000099860	ENST00000587345	211	739	765	10.0785
PES1	ENSG00000100029	ENST00000354694	77	1841	2265	83.2645
KLF1	ENSG00000105610	ENST00000264834	61	1147	1613	0.0831293
GTF2H5	ENSG00000272047	ENST00000607778	80	293	7483	2.29363
TVP23C	ENSG00000175106	ENST00000225576	96	924	1527	2.01965
TPST1	ENSG00000169902	ENST00000304842	290	1400	1981	4.12889
DAB2	ENSG00000153071	ENST00000320816	278	2588	4345	1.21898
TSPYL4	ENSG00000187189	ENST00000420283	67	1309	4112	10.0272
SLC44A3	ENSG00000143036	ENST00000271227	95	2054	2381	1.01368
RBBP7	ENSG00000102054	ENST00000380084	245	1652	2036	62.5325
CCNE1	ENSG00000105173	ENST00000262643	186	1416	1954	29.3359
ANKRD18B	ENSG00000230453	ENST00000290943	96	3129	3773	0.0177693
EFNA4	ENSG00000243364	ENST00000427683	63	684	1052	8.41233
VILL	ENSG00000136059	ENST00000283713	266	2834	2970	0.0225737
CHD2	ENSG00000173575	ENST00000394196	572	6056	9350	11.3723
CFAP97D1	ENSG00000231256	ENST00000449302	28	520	3761	0.017826
MRPS9	ENSG00000135972	ENST00000258455	24	1212	1414	36.8409
HNRNPH2	ENSG00000126945	ENST00000316594	151	1498	2296	46.9832
NIPSNAP3A	ENSG00000136783	ENST00000374767	110	851	1636	7.41743
TMEM45A	ENSG00000181458	ENST00000403410	620	1493	1910	4.00156
AMFR	ENSG00000159461	ENST00000290649	218	2147	3607	41.059
COQ6	ENSG00000119723	ENST00000334571	31	1435	2109	7.21618
ZNF574	ENSG00000105732	ENST00000222339	235	3193	3309	9.15799
TTC26	ENSG00000105948	ENST00000464848	80	1742	4299	6.59677
DNAJC2	ENSG00000105821	ENST00000379263	145	2008	2291	51.7972
ETFRF1	ENSG00000205707	ENST00000557540	163	433	1259	10.5438
FEZF1	ENSG00000128610	ENST00000442488	313	1738	2435	0.0550667
RAMP1	ENSG00000132329	ENST00000254661	53	497	823	3.01412
CALU	ENSG00000128595	ENST00000542996	943	1912	4225	75.5968
PNPLA3	ENSG00000100344	ENST00000216180	107	1550	2753	1.50988
NANOS1	ENSG00000188613	ENST00000425699	88	964	4017	0.3338
ZNF331	ENSG00000130844	ENST00000253144	1333	2722	5042	0.465397
TOR2A	ENSG00000160404	ENST00000373284	24	987	1500	16.3587
IKZF2	ENSG00000030419	ENST00000342002	151	1747	3747	0.0178926
GALNT6	ENSG00000139629	ENST00000356317	311	2177	5307	54.3475
CDCA8	ENSG00000134690	ENST00000373055	175	1015	2371	37.3251
ITPK1	ENSG00000100605	ENST00000267615	296	1538	6188	16.8151
THUMPD1	ENSG00000066654	ENST00000396083	79	1138	4357	18.7729
CDK13	ENSG00000065883	ENST00000181839	386	4922	9525	4.22323
SHMT2	ENSG00000182199	ENST00000328923	68	1580	2157	214.652
MLLT11	ENSG00000213190	ENST00000368921	163	433	2483	2.5111
EED	ENSG00000074266	ENST00000351625	7	1405	1696	19.6071
IZUMO4	ENSG00000099840	ENST00000395301	77	773	1021	0.459654
ELMOD3	ENSG00000115459	ENST00000315658	259	1432	2685	3.67055
CDK5R1	ENSG00000176749	ENST00000313401	315	1236	3948	3.07369
AMIGO3	ENSG00000176020	ENST00000320431	219	1731	2856	3.14561
RNF126	ENSG00000070423	ENST00000292363	93	1026	1631	43.9422
ZNF558	ENSG00000167785	ENST00000601372	688	1894	7008	3.5971
VRK2	ENSG00000028116	ENST00000435505	745	2269	2446	9.1822
ITPKA	ENSG00000137825	ENST00000260386	54	1437	1825	15.0986
CDK5	ENSG00000164885	ENST00000485972	49	925	1122	38.2424
ITPKC	ENSG00000086544	ENST00000263370	24	2073	3376	8.02301
DET1	ENSG00000140543	ENST00000564406	161	1844	2315	0.173763
UHRF2	ENSG00000147854	ENST00000276893	292	2698	3576	8.86792
SRGAP2C	ENSG00000171943	ENST00000367123	692	2069	7091	4.64229
GAR1	ENSG00000109534	ENST00000226796	55	706	1015	34.0833
SOCS4	ENSG00000180008	ENST00000555846	455	1775	6903	9.39176
C4orf36	ENSG00000163633	ENST00000295898	313	664	908	0.147673
PPM1J	ENSG00000155367	ENST00000309276	176	1691	1863	11.3719
SOWAHC	ENSG00000198142	ENST00000356454	126	1701	4627	21.9084
CGGBP1	ENSG00000163320	ENST00000398392	1333	1834	5298	11.2625
DNAH1	ENSG00000114841	ENST00000420323	261	13056	13104	0.194419
PSMD8	ENSG00000099341	ENST00000215071	66	1116	1553	188.439
MAGT1	ENSG00000102158	ENST00000358075	87	1188	4047	18.2726
FCHO2	ENSG00000157107	ENST00000430046	56	2486	4921	5.46323
TRAPPC11	ENSG00000168538	ENST00000334690	176	3575	4523	12.1992
KAT5	ENSG00000172977	ENST00000341318	16	1654	2080	16.3741
SMIM29	ENSG00000186577	ENST00000636500	573	1050	1186	11.5885
DVL2	ENSG00000004975	ENST00000005340	255	2463	2989	24.6956
SPTLC1	ENSG00000090054	ENST00000262554	43	1462	2783	44.9287
TFG	ENSG00000114354	ENST00000240851	271	1471	1907	60.2937
ICA1	ENSG00000003147	ENST00000422063	0	1536	1539	1.56827
CAT	ENSG00000121691	ENST00000241052	80	1661	2291	14.4271
TAGLN	ENSG00000149591	ENST00000392951	75	678	3786	20.2937
RPTOR	ENSG00000141564	ENST00000306801	792	4797	6838	11.0007
CYC1	ENSG00000179091	ENST00000318911	24	999	1191	134.031
ZNF221	ENSG00000159905	ENST00000251269	328	2179	2535	1.61328
EXTL3	ENSG00000012232	ENST00000220562	728	3485	8221	10.6914
LBHD1	ENSG00000162194	ENST00000431002	1734	2601	2915	0.758986
LRRN4CL	ENSG00000177363	ENST00000317449	109	823	2212	0.0606182
ZNF544	ENSG00000198131	ENST00000269829	61	2206	3547	6.59664
AOX1	ENSG00000138356	ENST00000374700	95	4109	4928	0.857093
KANK1	ENSG00000107104	ENST00000619269	758	4814	5688	5.77557
ABCE1	ENSG00000164163	ENST00000296577	136	1933	3887	41.4302
DNAAF4	ENSG00000256061	ENST00000321149	368	1628	1993	2.99393
COX7A2L	ENSG00000115944	ENST00000378669	830	1172	3056	22.9695
CCDC144A	ENSG00000170160	ENST00000360524	76	4357	5830	0.0459991
COX8A	ENSG00000176340	ENST00000314133	61	268	494	221.217
MRPL57	ENSG00000173141	ENST00000309594	65	371	2233	47.4981
LCA5L	ENSG00000157578	ENST00000358268	529	2539	2564	0.156889
KDM4B	ENSG00000127663	ENST00000611640	226	3616	5703	7.60605
NUTF2	ENSG00000102898	ENST00000219169	82	463	2120	159.83
CHD8	ENSG00000100888	ENST00000646647	307	8050	8467	16.2086
SLC7A1	ENSG00000139514	ENST00000380752	387	2274	7343	33.8917
TTC9C	ENSG00000162222	ENST00000316461	363	876	1133	12.1306
TRPS1	ENSG00000104447	ENST00000395715	578	4460	9990	3.55688
SMCO4	ENSG00000166002	ENST00000298966	269	446	987	9.44182
GOT1	ENSG00000120053	ENST00000370508	59	1298	1978	23.184
SSR1	ENSG00000124783	ENST00000474597	87	981	1808	42.644
CALHM2	ENSG00000138172	ENST00000260743	576	1545	1914	0.0350281
METTL2A	ENSG00000087995	ENST00000311506	36	1170	2537	10.4648
ADCY3	ENSG00000138031	ENST00000405392	199	3634	4397	15.1866
AC253536.7	ENSG00000285762	ENST00000404092	233	629	805	7.57886
TTC9	ENSG00000133985	ENST00000256367	214	880	5094	0.579098
ETNK2	ENSG00000143845	ENST00000367201	42	1224	2431	0.965253
TBC1D20	ENSG00000125875	ENST00000354200	128	1337	4446	13.1192
ZNF580	ENSG00000213015	ENST00000543039	746	1262	1707	19.088
AC022137.3	ENSG00000286261	ENST00000610928	343	505	938	0.643277
MRPS33	ENSG00000090263	ENST00000324787	69	387	4210	2.14986
MED18	ENSG00000130772	ENST00000373842	207	831	1829	5.2418
BRD4	ENSG00000141867	ENST00000263377	222	4308	7169	13.2984
CES3	ENSG00000172828	ENST00000303334	42	1755	3858	3.56246
ATP8B2	ENSG00000143515	ENST00000672630	0	3669	5857	4.24675
HESX1	ENSG00000163666	ENST00000647958	391	946	1308	0.46131
PIGN	ENSG00000197563	ENST00000640540	208	3118	4720	7.18732
PEX5	ENSG00000139197	ENST00000412720	89	2069	2105	49.3353
CEP192	ENSG00000101639	ENST00000506447	80	7691	7960	8.17833
PEX13	ENSG00000162928	ENST00000295030	40	1249	4472	6.32658
PHKG2	ENSG00000156873	ENST00000328273	69	1299	1536	18.987
ZNF205	ENSG00000122386	ENST00000620094	454	2116	2309	8.44943
SSBP4	ENSG00000130511	ENST00000270061	251	1406	1725	30.8984
TMUB1	ENSG00000164897	ENST00000653405	0	1101	1104	107.367
CXCL3	ENSG00000163734	ENST00000296026	78	399	1075	0.374198
ZNF444	ENSG00000167685	ENST00000337080	267	1248	1943	13.319
ORMDL3	ENSG00000172057	ENST00000394169	1495	1954	2230	7.96708
CLIP1	ENSG00000130779	ENST00000620786	155	4469	5913	23.5838
BEND3	ENSG00000178409	ENST00000429433	650	3134	6654	4.45346
SYNE2	ENSG00000054654	ENST00000358025	212	20933	21842	3.76012
SLC35A2	ENSG00000102100	ENST00000452555	10	1273	1563	12.6538
HNRNPU	ENSG00000153187	ENST00000640218	236	2711	6867	158.827
RAB3GAP1	ENSG00000115839	ENST00000442034	10	2974	4185	24.1742
NPAT	ENSG00000149308	ENST00000278612	102	4383	6113	7.16172
ELMO3	ENSG00000102890	ENST00000652269	43	2362	2511	1.0413
ZNF84	ENSG00000198040	ENST00000327668	580	2794	7162	7.19864
SEMA3G	ENSG00000010319	ENST00000231721	76	2422	4993	0.10742
STAMBPL1	ENSG00000138134	ENST00000371927	958	2341	4184	7.77156
RNF223	ENSG00000237330	ENST00000453464	300	1047	1900	0.0352862
ZBTB22	ENSG00000236104	ENST00000431845	161	2063	2660	2.34401
LMBRD1	ENSG00000168216	ENST00000649011	25	1711	1973	13.7961
RELA	ENSG00000173039	ENST00000406246	84	1737	2517	44.6692
REEP6	ENSG00000115255	ENST00000395479	0	633	636	2.52995
FAM71E1	ENSG00000142530	ENST00000600100	460	1201	1375	0.195036
DAB2IP	ENSG00000136848	ENST00000408936	182	3749	6784	12.7091
NR4A3	ENSG00000119508	ENST00000618101	768	2679	5706	0.164496
DONSON	ENSG00000159147	ENST00000303071	43	1741	2500	40.8431
ZNF219	ENSG00000165804	ENST00000360947	427	2593	3055	14.3305
TAF15	ENSG00000270647	ENST00000605844	86	1862	2162	85.8669
MAPK8IP2	ENSG00000008735	ENST00000329492	26	2498	5700	0.776296
PRKAA2	ENSG00000162409	ENST00000371244	74	1730	9355	0.00716662
PLCB2	ENSG00000137841	ENST00000260402	263	3818	4627	0.115917
ASH2L	ENSG00000129691	ENST00000343823	22	1906	2918	14.0613
SULT1A2	ENSG00000197165	ENST00000395630	351	1236	1322	0.253569
PSME1	ENSG00000092010	ENST00000382708	63	813	1136	95.4311
DCLRE1A	ENSG00000198924	ENST00000361384	900	4020	4450	9.89837
RANBP3L	ENSG00000164188	ENST00000502994	484	1954	2278	0.029431
IRAK1	ENSG00000184216	ENST00000369980	90	2226	3581	125.981
UPF3A	ENSG00000169062	ENST00000375299	39	1467	2370	17.3126
ALDH1A3	ENSG00000184254	ENST00000329841	77	1613	3469	0.173939
AQP11	ENSG00000178301	ENST00000313578	40	853	1835	0.621114
RGPD3	ENSG00000153165	ENST00000304514	38	5318	5510	0.0121676
GCDH	ENSG00000105607	ENST00000591470	145	1459	1867	14.6871
CALM3	ENSG00000160014	ENST00000291295	105	552	2184	142.253
MAGI2	ENSG00000187391	ENST00000354212	347	4712	6975	0.278748
NOSIP	ENSG00000142546	ENST00000339093	45	957	1000	41.7012
PLEKHF2	ENSG00000175895	ENST00000315367	260	1007	2901	8.99001
RLN3	ENSG00000171136	ENST00000431365	57	483	1089	0.0615645
AK1	ENSG00000106992	ENST00000223836	96	726	736	112.499
ICA1L	ENSG00000163596	ENST00000617388	319	1765	8151	1.21733
FCGRT	ENSG00000104870	ENST00000426395	247	1342	1559	0.344035
SNRPB	ENSG00000125835	ENST00000438552	163	883	1008	320.919
DCST1	ENSG00000163357	ENST00000295542	96	2214	2279	0.0882542
LCAT	ENSG00000213398	ENST00000264005	19	1339	1496	4.30227
GRIK5	ENSG00000105737	ENST00000301218	35	2978	3310	0.202549
SURF1	ENSG00000148290	ENST00000371974	34	934	1092	11.9721
ZNF330	ENSG00000109445	ENST00000262990	220	1180	1891	33.3623
CCL3L3	ENSG00000276085	ENST00000619989	85	364	784	0.598605
ZBTB44	ENSG00000196323	ENST00000527478	590	2438	9755	4.63911
TONSL	ENSG00000160949	ENST00000409379	26	4160	4531	34.5502
SYTL3	ENSG00000164674	ENST00000611299	791	2621	2896	0.208354
ISG15	ENSG00000187608	ENST00000649529	77	572	637	211.025
C6orf52	ENSG00000137434	ENST00000259983	124	580	619	0.10831
OSBPL7	ENSG00000006025	ENST00000007414	216	2742	3664	3.05576
SPSB1	ENSG00000171621	ENST00000328089	327	1146	3106	9.90762
PHLDB3	ENSG00000176531	ENST00000292140	361	2281	2591	5.87377
TMEM9	ENSG00000116857	ENST00000367332	93	651	1544	34.5206
KRAS	ENSG00000133703	ENST00000256078	190	757	5430	25.7927
MAGEB17	ENSG00000182798	ENST00000400004	352	1360	1434	0.0935059
ZDHHC11B	ENSG00000206077	ENST00000508859	291	1404	1889	0.177458
ZNF805	ENSG00000204524	ENST00000414468	260	2141	10169	1.69439
ZBTB48	ENSG00000204859	ENST00000377674	212	2276	2347	8.74111
APP	ENSG00000142192	ENST00000346798	150	2460	3583	138.653
BTN2A2	ENSG00000124508	ENST00000356709	104	1673	3583	5.16441
CDC37L1	ENSG00000106993	ENST00000381854	199	1210	3500	6.91508
KCTD2	ENSG00000180901	ENST00000322444	26	815	3657	15.198
ST20	ENSG00000180953	ENST00000478497	680	917	1004	1.20198
DNAJC10	ENSG00000077232	ENST00000264065	430	2809	20144	8.11421
DUSP28	ENSG00000188542	ENST00000405954	383	911	3461	1.06542
LAMB2	ENSG00000172037	ENST00000305544	183	5577	5692	12.6973
FITM2	ENSG00000197296	ENST00000396825	54	840	4628	3.67958
ELF2	ENSG00000109381	ENST00000379550	230	2009	3278	7.75155
TSPAN12	ENSG00000106025	ENST00000222747	395	1310	2585	3.16415
CABIN1	ENSG00000099991	ENST00000398319	385	7045	7480	15.9005
ARL8A	ENSG00000143862	ENST00000272217	165	723	1789	23.0849
ARSK	ENSG00000164291	ENST00000380009	178	1786	3365	1.61383
PFDN1	ENSG00000113068	ENST00000261813	28	394	1336	51.9388
ATP9B	ENSG00000166377	ENST00000426216	17	3458	4361	3.28992
RSPH3	ENSG00000130363	ENST00000252655	190	1870	2175	2.2502
PXMP2	ENSG00000176894	ENST00000317479	84	669	970	11.0588
NRIP1	ENSG00000180530	ENST00000318948	793	4267	7751	4.29025
SRP19	ENSG00000153037	ENST00000505459	90	522	2776	19.6832
CEP70	ENSG00000114107	ENST00000264982	171	1962	2636	5.46829
RHEB	ENSG00000106615	ENST00000262187	384	936	2046	93.6188
NTS	ENSG00000133636	ENST00000256010	109	619	1239	0.108222
H3C2	ENSG00000286522	ENST00000621411	39	447	506	0.52999
TLR3	ENSG00000164342	ENST00000296795	104	2816	6015	1.5716
SNX17	ENSG00000115234	ENST00000233575	128	1538	2357	32.5121
CAPZA2	ENSG00000198898	ENST00000361183	25	883	5068	31.8286
ZFP30	ENSG00000120784	ENST00000351218	558	2115	6090	3.43475
PXK	ENSG00000168297	ENST00000356151	97	1831	3001	10.2319
AP001453.5	ENSG00000286264	ENST00000652762	136	931	1606	2.83871
SCRN1	ENSG00000136193	ENST00000434476	49	1351	1454	0.184439
FOXK2	ENSG00000141568	ENST00000335255	157	2137	5243	29.1806
JAKMIP3	ENSG00000188385	ENST00000666210	184	3154	6285	0.0106673
HAUS6	ENSG00000147874	ENST00000380502	253	3118	6323	20.199
GRAMD4	ENSG00000075240	ENST00000406902	229	1963	4500	12.053
ATP6V0D1	ENSG00000159720	ENST00000540149	31	1207	1262	88.6125
VPS29	ENSG00000111237	ENST00000621131	0	642	1124	55.7704
GBP2	ENSG00000162645	ENST00000370466	269	2042	4088	0.0656005
ANKS1B	ENSG00000185046	ENST00000547776	0	3744	3885	0.0172571
COQ8A	ENSG00000163050	ENST00000366779	2771	4712	5523	4.62496
SYT7	ENSG00000011347	ENST00000539008	256	2314	7230	0.324555
SLC25A13	ENSG00000004864	ENST00000416240	191	2219	3192	17.349
RAB5A	ENSG00000144566	ENST00000273047	518	1163	2518	20.0492
BTN3A3	ENSG00000111801	ENST00000244519	211	1963	2970	3.40862
PHLPP1	ENSG00000081913	ENST00000262719	143	5294	6299	5.19405
CEP44	ENSG00000164118	ENST00000457424	305	1502	3290	1.54873
LRRC29	ENSG00000125122	ENST00000393992	425	1094	1468	0.411031
DHX34	ENSG00000134815	ENST00000328771	315	3744	4338	16.305
ZNF22	ENSG00000165512	ENST00000298299	145	817	2103	7.04549
RDH16	ENSG00000139547	ENST00000398138	857	1808	2409	0.222644
QSER1	ENSG00000060749	ENST00000650167	306	5898	9693	22.6592
STAG1	ENSG00000118007	ENST00000383202	267	4041	6062	10.0754
C2orf42	ENSG00000115998	ENST00000264434	380	2102	2581	3.32491
SLC66A2	ENSG00000122490	ENST00000397778	172	985	2544	14.3891
FBXL14	ENSG00000171823	ENST00000339235	515	1769	2527	16.0778
CBWD3	ENSG00000196873	ENST00000360171	551	1736	2165	0.990947
H3C10	ENSG00000278828	ENST00000369163	10	418	1237	4.28169
TENT5A	ENSG00000112773	ENST00000369756	0	1569	5537	2.14317
BATF3	ENSG00000123685	ENST00000243440	78	459	836	21.0915
ZNF660	ENSG00000144792	ENST00000322734	333	1326	5834	0.0229838
COX7B	ENSG00000131174	ENST00000650309	86	326	2444	38.5145
ELP6	ENSG00000163832	ENST00000296149	122	920	1352	17.0089
CCDC107	ENSG00000159884	ENST00000426546	88	937	1264	7.26661
UGT8	ENSG00000174607	ENST00000310836	170	1793	3733	29.005
UBE2L6	ENSG00000156587	ENST00000287156	61	520	1219	42.6792
IVD	ENSG00000128928	ENST00000651168	334	1612	4665	17.9071
NT5C	ENSG00000125458	ENST00000245552	35	638	901	47.6971
TTC31	ENSG00000115282	ENST00000233623	15	1572	3243	4.114
TNFAIP8	ENSG00000145779	ENST00000513374	390	1020	1385	3.92097
EXOC3L1	ENSG00000179044	ENST00000314586	173	2411	2429	0.0552028
KATNBL1	ENSG00000134152	ENST00000256544	160	1072	2740	8.58845
EVA1B	ENSG00000142694	ENST00000270824	292	787	1054	13.8031
SLC9A6	ENSG00000198689	ENST00000370695	76	2179	4725	5.12228
ZNF613	ENSG00000176024	ENST00000293471	427	2278	3165	2.75377
EBI3	ENSG00000105246	ENST00000221847	28	715	1158	0.173688
SLC2A6	ENSG00000160326	ENST00000371899	40	1561	2491	13.0266
RHCE	ENSG00000188672	ENST00000294413	128	1379	1660	0.121163
MAP3K5	ENSG00000197442	ENST00000359015	320	4442	5157	6.72128
EID1	ENSG00000255302	ENST00000530028	43	604	2040	43.1512
ZBTB41	ENSG00000177888	ENST00000367405	69	2796	8478	2.32494
VPS26A	ENSG00000122958	ENST00000263559	100	1081	4227	18.7158
DMTF1	ENSG00000135164	ENST00000394703	563	2843	4038	10.8751
UBE2D2	ENSG00000131508	ENST00000398733	453	894	2530	49.9516
SMIM4	ENSG00000168273	ENST00000477703	151	361	1769	6.48077
ANKRD31	ENSG00000145700	ENST00000506364	192	5982	6207	0.334841
FAM111A	ENSG00000166801	ENST00000528737	2818	4651	6189	12.4793
BRD3OS	ENSG00000235106	ENST00000599836	523	898	1689	1.19083
COL7A1	ENSG00000114270	ENST00000328333	108	8940	9276	0.144553
ZNF8	ENSG00000278129	ENST00000621650	127	1852	9110	4.51865
KBTBD7	ENSG00000120696	ENST00000379483	312	2364	4736	1.42978
PDXK	ENSG00000160209	ENST00000291565	166	1102	7341	17.1057
MYL5	ENSG00000215375	ENST00000400159	105	624	666	0.905997
PRR13	ENSG00000205352	ENST00000547368	40	526	688	167.025
OSBP2	ENSG00000184792	ENST00000332585	36	2784	4261	7.55245
TMEM192	ENSG00000170088	ENST00000306480	87	900	9953	4.50641
ELMSAN1	ENSG00000156030	ENST00000423556	247	3544	3547	11.0385
RBM15B	ENSG00000259956	ENST00000563281	115	2785	6624	18.6637
MPZL1	ENSG00000197965	ENST00000359523	170	977	4978	31.4478
IMMP2L	ENSG00000184903	ENST00000405709	644	1169	2130	2.58103
SREK1IP1	ENSG00000153006	ENST00000513458	174	639	6878	8.49988
CBX7	ENSG00000100307	ENST00000216133	236	989	4111	6.88214
PODNL1	ENSG00000132000	ENST00000588872	111	1833	2112	0.0952326
COMMD4	ENSG00000140365	ENST00000267935	27	624	895	62.5492
RHOU	ENSG00000116574	ENST00000366691	264	1038	3965	0.15218
RANGRF	ENSG00000108961	ENST00000226105	119	677	831	27.1079
PCMTD2	ENSG00000203880	ENST00000308824	147	1230	3859	8.87778
PWWP2B	ENSG00000171813	ENST00000305233	27	1797	2615	9.25537
F8	ENSG00000185010	ENST00000360256	171	7224	9032	0.259802
NPIPA2	ENSG00000254852	ENST00000529166	0	1107	1110	0.0603998
ZNF224	ENSG00000267680	ENST00000336976	254	2375	3980	5.35676
RPL12	ENSG00000197958	ENST00000361436	89	584	634	2841.32
TNNT1	ENSG00000105048	ENST00000588981	57	891	1111	40.3711
CIB2	ENSG00000136425	ENST00000258930	230	791	1499	0.805062
ADAM8	ENSG00000151651	ENST00000445355	51	2523	3259	0.473153
SLC12A9	ENSG00000146828	ENST00000354161	165	2907	3315	12.1144
CZIB	ENSG00000162384	ENST00000294360	59	539	1102	13.1411
CA12	ENSG00000074410	ENST00000178638	126	1188	6098	4.05693
TNFSF15	ENSG00000181634	ENST00000374045	27	780	6583	0.0203688
CRPPA	ENSG00000214960	ENST00000407010	216	1569	5742	0.17514
TMBIM4	ENSG00000155957	ENST00000286424	11	866	989	12.7444
C18orf21	ENSG00000141428	ENST00000592875	50	710	985	16.7439
POLE2	ENSG00000100479	ENST00000216367	11	1592	1692	19.0591
CHAF1A	ENSG00000167670	ENST00000301280	123	2991	3366	37.4656
SOWAHB	ENSG00000186212	ENST00000334306	295	2674	3993	0.0167903
TAF4	ENSG00000130699	ENST00000252996	0	3255	4628	7.8662
TEX14	ENSG00000121101	ENST00000240361	86	4577	4911	0.0819105
CNTLN	ENSG00000044459	ENST00000380647	26	4244	5518	3.31695
GLRX	ENSG00000173221	ENST00000379979	52	370	1366	111.167
ITPA	ENSG00000125877	ENST00000380113	54	636	1037	31.2914
B2M	ENSG00000166710	ENST00000648006	30	387	1675	327.013
SWAP70	ENSG00000133789	ENST00000318950	103	1858	4884	17.2002
RFC5	ENSG00000111445	ENST00000454402	125	1145	2104	30.7815
RPS6KA1	ENSG00000117676	ENST00000531382	49	2281	2359	31.0635
C11orf68	ENSG00000175573	ENST00000438576	31	910	1562	36.5693
RBM22	ENSG00000086589	ENST00000199814	77	1337	2299	32.5741
TNFRSF9	ENSG00000049249	ENST00000615230	261	1026	5970	0.0336903
ZNHIT6	ENSG00000117174	ENST00000370574	149	1559	6203	13.2834
GPAT4	ENSG00000158669	ENST00000396987	927	2295	6298	23.3876
RUBCN	ENSG00000145016	ENST00000296343	185	3101	9255	6.59934
SERPINB8	ENSG00000166401	ENST00000353706	169	1291	3387	12.4507
EEF1AKMT2	ENSG00000203791	ENST00000368836	54	927	3599	5.75619
ARPIN	ENSG00000242498	ENST00000357484	117	795	7587	2.71285
OPLAH	ENSG00000178814	ENST00000618853	93	3957	4020	42.6945
TIMM10	ENSG00000134809	ENST00000257245	142	412	668	67.4452
PDE4D	ENSG00000113448	ENST00000340635	104	2531	8160	1.41318
PREPL	ENSG00000138078	ENST00000409936	438	2619	5212	16.7867
FADD	ENSG00000168040	ENST00000301838	297	921	1841	22.2144
OMP	ENSG00000254550	ENST00000529803	0	489	492	0.136268
E2F3	ENSG00000112242	ENST00000346618	354	1749	5036	13.9386
HECW2	ENSG00000138411	ENST00000644030	69	4806	6830	0.00981607
WASHC2C	ENSG00000172661	ENST00000336378	82	4105	4669	9.70691
CYP2U1	ENSG00000155016	ENST00000332884	95	1727	4768	1.6311
RHOBTB3	ENSG00000164292	ENST00000379982	347	2180	5370	0.337091
PGBD4	ENSG00000182405	ENST00000397766	449	2204	6604	0.944135
STYK1	ENSG00000060140	ENST00000075503	281	1547	2771	1.30652
AC002316.1	ENSG00000132359	ENST00000637138	13	2326	3175	12.1629
TMEM168	ENSG00000146802	ENST00000312814	362	2453	7276	6.45927
MCM7	ENSG00000166508	ENST00000303887	103	2260	2467	213.632
MOB2	ENSG00000182208	ENST00000329957	223	1027	1745	10.5656
CCT6B	ENSG00000132141	ENST00000314144	67	1657	1847	0.29039
DR1	ENSG00000117505	ENST00000370272	739	1267	10124	15.5226
CRTC1	ENSG00000105662	ENST00000338797	25	1975	6929	2.14803
SLC16A6	ENSG00000108932	ENST00000327268	165	1734	3807	0.616373
NUCB2	ENSG00000070081	ENST00000529010	245	1505	2300	21.0751
NCOA5	ENSG00000124160	ENST00000290231	175	1912	3224	13.9536
MRPL41	ENSG00000182154	ENST00000371443	108	519	582	292.481
SPRYD4	ENSG00000176422	ENST00000338146	14	635	10769	3.46767
GOLT1B	ENSG00000111711	ENST00000229314	135	549	3253	18.1366
RPL29	ENSG00000162244	ENST00000648640	179	680	910	1070.71
IDNK	ENSG00000148057	ENST00000376419	29	590	936	3.72465
KIAA0100	ENSG00000007202	ENST00000528896	102	6807	7428	48.7304
TMEM179B	ENSG00000185475	ENST00000333449	30	687	1043	25.3905
PSD3	ENSG00000156011	ENST00000440756	103	3247	11690	0.688216
MFSD2B	ENSG00000205639	ENST00000669179	16	1612	2934	0.0228506
FBXL16	ENSG00000127585	ENST00000397621	304	1741	3519	17.8517
TP53INP1	ENSG00000164938	ENST00000342697	375	1095	5605	2.93055
H2AZ1	ENSG00000164032	ENST00000296417	105	489	866	337.696
ENC1	ENSG00000171617	ENST00000651128	2921	4688	7285	4.08613
TNFRSF11A	ENSG00000141655	ENST00000586569	43	1891	8148	0.765227
DACT3	ENSG00000197380	ENST00000391916	118	2005	2939	2.18993
FKBPL	ENSG00000204315	ENST00000375156	268	1315	1342	4.89589
ZFP91	ENSG00000186660	ENST00000316059	219	1929	5776	34.613
DOCK9	ENSG00000088387	ENST00000442173	175	6478	7643	3.39473
PFN1	ENSG00000108518	ENST00000225655	136	556	807	2109.34
SMIM13	ENSG00000224531	ENST00000416247	480	753	4887	6.4204
BAG6	ENSG00000204463	ENST00000375964	314	3710	3815	61.139
CHMP5	ENSG00000086065	ENST00000223500	30	687	1901	44.1903
CKAP2	ENSG00000136108	ENST00000378037	90	2139	3629	52.0056
RUNDC1	ENSG00000198863	ENST00000361677	12	1851	3828	9.91295
NPIPA1	ENSG00000183426	ENST00000328085	0	1050	1084	2.59764
DARS1	ENSG00000115866	ENST00000264161	158	1661	3099	36.1504
DDN	ENSG00000181418	ENST00000421952	88	2221	3815	3.62019
PIP4K2B	ENSG00000276293	ENST00000619039	481	1729	5734	18.1348
KCTD16	ENSG00000183775	ENST00000507359	1091	2375	13950	0.004806
TAPT1	ENSG00000169762	ENST00000405303	14	1715	4521	4.93819
FAM166A	ENSG00000188163	ENST00000344774	36	987	1091	0.0614516
TRIM7	ENSG00000146054	ENST00000274773	86	1619	2864	5.66501
DENND5A	ENSG00000184014	ENST00000328194	281	4142	4991	19.9345
UGCG	ENSG00000148154	ENST00000374279	402	1584	3959	22.1673
TNFRSF10D	ENSG00000173530	ENST00000312584	92	1250	3535	30.99
UQCRQ	ENSG00000164405	ENST00000378670	59	305	1573	87.7152
SRRT	ENSG00000087087	ENST00000611405	244	2872	2990	62.761
TMEM230	ENSG00000089063	ENST00000342308	48	597	1541	34.1092
TPM1	ENSG00000140416	ENST00000357980	83	1061	1807	17.3638
MORN3	ENSG00000139714	ENST00000355329	171	891	3803	0.0176292
NT5C3A	ENSG00000122643	ENST00000610140	71	1064	1667	23.2461
CBFA2T2	ENSG00000078699	ENST00000359606	39	1881	7274	3.24435
ZNF883	ENSG00000285447	ENST00000619044	911	2048	2051	15.3962
PLSCR3	ENSG00000187838	ENST00000574401	492	1377	2032	21.644
TTI1	ENSG00000101407	ENST00000373448	239	3506	3958	19.8353
TRIM39	ENSG00000204599	ENST00000376656	312	1866	3338	2.8119
PNKP	ENSG00000039650	ENST00000322344	121	1684	1731	17.5452
KLF3	ENSG00000109787	ENST00000261438	302	1337	5594	4.77001
CYB561D2	ENSG00000114395	ENST00000418577	576	1242	1533	8.00327
PLXNA4	ENSG00000221866	ENST00000359827	963	6645	13786	0.0194527
DDRGK1	ENSG00000198171	ENST00000354488	55	997	1303	79.5984
CYB5A	ENSG00000166347	ENST00000340533	88	490	3231	7.4078
FAM114A1	ENSG00000197712	ENST00000358869	186	1875	4060	6.3576
CFD	ENSG00000197766	ENST00000592860	26	806	809	7.2099
ZNF28	ENSG00000198538	ENST00000457749	121	2275	4558	6.53081
LRRIQ4	ENSG00000188306	ENST00000340806	0	1680	1827	0.403657
ARMCX5-GPRASP2	ENSG00000286237	ENST00000652409	1047	2688	5582	0.0240214
SLC35E1	ENSG00000127526	ENST00000595753	51	1281	5126	16.3489
ATPSCKMT	ENSG00000150756	ENST00000511437	15	714	2651	2.83248
TMED8	ENSG00000100580	ENST00000216468	41	1016	7761	10.7291
PAPOLG	ENSG00000115421	ENST00000238714	211	2419	7348	4.67153
NPIPA7	ENSG00000214967	ENST00000530217	190	1297	1331	0.453339
PLSCR4	ENSG00000114698	ENST00000354952	167	1154	3233	0.103687
ANKMY1	ENSG00000144504	ENST00000401804	139	3229	3232	1.01644
WEE1	ENSG00000166483	ENST00000450114	264	2202	3588	23.2075
CSNK1E	ENSG00000213923	ENST00000396832	286	1534	2817	23.6331
BTBD7	ENSG00000011114	ENST00000334746	323	3719	8445	5.65247
CEBPG	ENSG00000153879	ENST00000585933	398	848	3845	14.9432
ERCC2	ENSG00000104884	ENST00000391945	47	2327	4122	10.8649
ZNF397	ENSG00000186812	ENST00000330501	156	1758	5259	5.52005
SVBP	ENSG00000177868	ENST00000372521	244	442	807	4.90159
PTER	ENSG00000165983	ENST00000378000	246	1293	3777	6.92271
SAMD10	ENSG00000130590	ENST00000369886	175	781	2178	3.69387
NPHP4	ENSG00000131697	ENST00000378156	220	4498	4955	2.69257
ANKRD36C	ENSG00000174501	ENST00000456556	85	5419	5428	2.60616
SYNJ2	ENSG00000078269	ENST00000355585	99	4587	7402	5.39828
ARL13B	ENSG00000169379	ENST00000394222	269	1553	3971	8.13777
BNIP1	ENSG00000113734	ENST00000231668	104	917	1339	9.31302
BET1L	ENSG00000177951	ENST00000410108	62	518	637	10.4197
MAST2	ENSG00000086015	ENST00000361297	284	5678	5737	22.7414
TCF12	ENSG00000140262	ENST00000438423	296	2414	4786	25.383
GON4L	ENSG00000116580	ENST00000368331	175	6898	7823	9.30711
NDFIP1	ENSG00000131507	ENST00000253814	196	859	3574	26.5249
DNAJB6	ENSG00000105993	ENST00000634080	0	1002	1005	63.8417
TGIF2	ENSG00000118707	ENST00000373874	199	910	3432	11.7795
SYTL1	ENSG00000142765	ENST00000543823	462	2148	2229	0.571481
CEBPD	ENSG00000221869	ENST00000408965	44	851	1252	23.2404
NSUN6	ENSG00000241058	ENST00000377304	384	1791	2166	6.90247
ANAPC7	ENSG00000196510	ENST00000455511	1	1798	3045	15.5004
IFI27	ENSG00000165949	ENST00000612813	188	554	725	9.06247
DOC2A	ENSG00000149927	ENST00000616445	192	1392	2065	2.98694
ZNF335	ENSG00000198026	ENST00000322927	132	4158	4454	8.7756
NFX1	ENSG00000086102	ENST00000379540	57	3417	4599	10.6419
H3C12	ENSG00000197153	ENST00000359303	0	408	411	1.14186
TMSB4X	ENSG00000205542	ENST00000380636	1152	1284	1702	6.81467
UBE2T	ENSG00000077152	ENST00000646651	106	697	878	65.0584
AC132217.2	ENSG00000284779	ENST00000643349	224	671	5144	0.0260668
ATP5ME	ENSG00000169020	ENST00000304312	29	236	303	128.777
KANTR	ENSG00000232593	ENST00000604062	1078	1306	4251	0.268112
CKMT1B	ENSG00000237289	ENST00000300283	392	1643	1779	0.753724
NICN1	ENSG00000145029	ENST00000273598	87	726	2616	0.666337
MANBAL	ENSG00000101363	ENST00000373605	812	1067	1915	26.6074
RGMB	ENSG00000174136	ENST00000308234	402	1836	4580	36.9326
TRAM2	ENSG00000065308	ENST00000182527	145	1255	7047	9.00005
ITSN1	ENSG00000205726	ENST00000381318	245	5408	16972	2.19239
VPS51	ENSG00000149823	ENST00000279281	37	2383	2661	25.724
FOXC2	ENSG00000176692	ENST00000649859	507	2010	2900	0.0462371
NONO	ENSG00000147140	ENST00000276079	153	1566	2661	192.892
SRF	ENSG00000112658	ENST00000265354	388	1912	4231	29.1563
ZNF860	ENSG00000197385	ENST00000360311	573	2469	3217	0.0833618
DUS1L	ENSG00000169718	ENST00000306796	202	1621	2233	46.6574
MRPL49	ENSG00000149792	ENST00000279242	26	524	2026	43.0192
ARPC5L	ENSG00000136950	ENST00000353214	1252	1711	2507	39.0442
SHOX2	ENSG00000168779	ENST00000389589	136	1201	2072	0.388284
INTS4	ENSG00000149262	ENST00000534064	25	2914	3146	14.7044
CNNM2	ENSG00000148842	ENST00000369878	187	2812	15857	0.892113
HES1	ENSG00000114315	ENST00000232424	233	1073	1575	0.34054
FIGNL1	ENSG00000132436	ENST00000419119	1554	3576	3700	8.37141
BLVRB	ENSG00000090013	ENST00000643519	76	811	938	33.5219
SRP14	ENSG00000140319	ENST00000267884	65	473	1119	282.674
ENO3	ENSG00000108515	ENST00000323997	132	1434	1521	1.98354
PPP1R21	ENSG00000162869	ENST00000294952	188	2528	3173	3.86669
PTPRN2	ENSG00000155093	ENST00000389418	154	3199	4860	2.13823
FBXO21	ENSG00000135108	ENST00000330622	0	1884	2906	19.9562
MTFR1	ENSG00000066855	ENST00000262146	131	1130	2651	31.4607
CNNM4	ENSG00000158158	ENST00000377075	98	2423	4783	10.0222
CDKN2AIPNL	ENSG00000237190	ENST00000458198	27	375	1228	25.3871
ZNF445	ENSG00000185219	ENST00000396077	348	3441	18314	2.80417
NSMF	ENSG00000165802	ENST00000371475	232	1822	2987	93.9106
PPP2R3A	ENSG00000073711	ENST00000264977	562	4012	6743	2.48568
VWA5A	ENSG00000110002	ENST00000456829	163	2521	4300	0.670437
RNF41	ENSG00000181852	ENST00000345093	371	1322	5593	16.2785
NR2C2AP	ENSG00000184162	ENST00000420605	297	798	859	21.6195
TSTD1	ENSG00000215845	ENST00000368023	61	427	574	24.2946
EML4	ENSG00000143924	ENST00000401738	151	3127	3797	24.5786
SH2B3	ENSG00000111252	ENST00000341259	382	2107	5431	77.8823
VPS8	ENSG00000156931	ENST00000287546	171	4455	5047	5.6058
CORO2A	ENSG00000106789	ENST00000343933	258	1833	5635	3.62881
YPEL4	ENSG00000166793	ENST00000524669	2723	3104	4000	0.0335219
SETDB2	ENSG00000136169	ENST00000354234	825	2982	6139	1.46341
VAT1	ENSG00000108828	ENST00000355653	63	1242	2699	84.9784
PODXL	ENSG00000128567	ENST00000378555	269	1943	5986	28.8066
WNT10A	ENSG00000135925	ENST00000258411	144	1395	2055	0.55462
PCDHGA9	ENSG00000261934	ENST00000573521	0	2796	4605	0.0291178
ANXA4	ENSG00000196975	ENST00000394295	88	1051	2651	10.8494
STX1B	ENSG00000099365	ENST00000215095	242	1106	4674	0.315567
NIBAN2	ENSG00000136830	ENST00000373312	199	2437	3942	113.695
NPTN	ENSG00000156642	ENST00000345330	174	1368	2420	27.0945
MYOM2	ENSG00000036448	ENST00000262113	135	4530	5008	0.040162
ARHGAP10	ENSG00000071205	ENST00000336498	214	2572	3270	7.56549
COX6B2	ENSG00000160471	ENST00000593184	80	344	2083	0.0965584
MYH14	ENSG00000105357	ENST00000642316	53	6161	6914	6.54535
CYFIP2	ENSG00000055163	ENST00000616178	140	3974	4210	27.7571
DNAJC28	ENSG00000177692	ENST00000617313	439	1603	2237	0.599408
SIVA1	ENSG00000184990	ENST00000329967	55	580	752	70.3424
SLC25A46	ENSG00000164209	ENST00000355943	113	1367	4745	15.8107
DPM1	ENSG00000000419	ENST00000371582	32	893	1161	47.5254
TOR1B	ENSG00000136816	ENST00000259339	29	1037	2738	22.0867
FAM210A	ENSG00000177150	ENST00000322247	388	1204	4340	7.53856
SCAMP5	ENSG00000198794	ENST00000562212	158	887	3400	21.6512
OSTC	ENSG00000198856	ENST00000512478	9	522	663	45.3026
AHCTF1	ENSG00000153207	ENST00000366508	137	7040	8751	16.0427
RNF11	ENSG00000123091	ENST00000242719	484	946	3074	22.1153
SHQ1	ENSG00000144736	ENST00000325599	105	1836	2846	12.8622
ACSL1	ENSG00000151726	ENST00000515030	326	2420	3948	18.9346
MEF2D	ENSG00000116604	ENST00000348159	428	1991	5912	12.0661
YTHDF3	ENSG00000185728	ENST00000621413	354	2118	2370	41.6973
GNE	ENSG00000159921	ENST00000396594	112	2371	5298	6.51709
PHTF2	ENSG00000006576	ENST00000416283	215	2570	5198	13.4526
OXR1	ENSG00000164830	ENST00000442977	99	2721	2956	15.7403
PRRT2	ENSG00000167371	ENST00000567659	198	1380	1470	0.22804
UCP3	ENSG00000175564	ENST00000314032	203	1139	2277	0.147219
BCAN	ENSG00000132692	ENST00000329117	167	2900	3297	5.53106
LIMK2	ENSG00000182541	ENST00000340552	230	2288	2789	8.10102
CLEC4A	ENSG00000111729	ENST00000229332	247	958	1281	0.104674
COLGALT1	ENSG00000130309	ENST00000252599	65	1931	3647	52.9254
AATF	ENSG00000275700	ENST00000619387	172	1852	2062	64.9303
ATP6V1A	ENSG00000114573	ENST00000273398	92	1943	4575	19.8713
NECAB3	ENSG00000125967	ENST00000246190	56	1244	1989	11.629
LYN	ENSG00000254087	ENST00000519728	274	1810	5872	15.3223
CACFD1	ENSG00000160325	ENST00000540581	102	801	2880	1.67609
FOSL1	ENSG00000175592	ENST00000312562	49	862	1702	200.265
WDTC1	ENSG00000142784	ENST00000319394	419	2450	4706	1.36766
ATP13A3	ENSG00000133657	ENST00000642744	22	3709	6954	32.9627
RUSC2	ENSG00000198853	ENST00000455600	569	5117	5636	10.4087
MAMSTR	ENSG00000176909	ENST00000318083	68	1313	1858	0.75776
CYGB	ENSG00000161544	ENST00000589342	110	788	815	0.0822623
LLGL2	ENSG00000073350	ENST00000392550	117	3177	3509	13.9093
MICALL1	ENSG00000100139	ENST00000215957	126	2715	4710	27.8139
PPP1R8	ENSG00000117751	ENST00000311772	54	1107	2340	35.7567
NME7	ENSG00000143156	ENST00000367811	87	1215	1472	9.74685
UBFD1	ENSG00000103353	ENST00000395878	16	943	4745	22.9178
HOMER3	ENSG00000051128	ENST00000539827	653	1736	1979	32.8274
EMILIN1	ENSG00000138080	ENST00000380320	451	3499	3890	0.189584
EPS8L1	ENSG00000131037	ENST00000201647	88	2257	2569	2.29655
ABCB7	ENSG00000131269	ENST00000645829	10	2281	2361	16.7538
TIMM22	ENSG00000177370	ENST00000327158	14	596	3182	17.1297
BRICD5	ENSG00000182685	ENST00000562360	0	780	783	0.856242
MPND	ENSG00000008382	ENST00000599840	35	1538	1611	6.74183
PIM1	ENSG00000137193	ENST00000373509	424	1363	2703	3.12524
EDC3	ENSG00000179151	ENST00000647659	246	1770	3810	16.8225
KEAP1	ENSG00000079999	ENST00000393623	247	2119	2648	47.6497
MSI2	ENSG00000153944	ENST00000284073	220	1204	6379	9.11223
DEPTOR	ENSG00000155792	ENST00000286234	125	1352	2569	0.600236
MYO1F	ENSG00000142347	ENST00000613525	268	3562	4296	0.0312122
PLK1	ENSG00000166851	ENST00000300093	44	1853	2160	82.47
TAF10	ENSG00000166337	ENST00000299424	27	681	5312	11.7125
GLUD1	ENSG00000148672	ENST00000277865	74	1748	3300	58.2468
ATP6AP2	ENSG00000182220	ENST00000636580	96	1146	2242	27.6309
LIX1L	ENSG00000271601	ENST00000604000	90	1101	3991	14.8669
KCTD15	ENSG00000153885	ENST00000430256	408	1257	2555	14.1697
TAF7	ENSG00000178913	ENST00000313368	740	1787	2295	47.6463
GRK2	ENSG00000173020	ENST00000308595	227	2294	3403	34.4577
IHH	ENSG00000163501	ENST00000295731	454	1687	2473	0.0542206
FARSA	ENSG00000179115	ENST00000588025	141	1785	2057	80.8958
RPS6KA2	ENSG00000071242	ENST00000510118	341	2615	5992	0.257344
KBTBD8	ENSG00000163376	ENST00000417314	49	1852	4680	7.47796
CAMK2D	ENSG00000145349	ENST00000511664	670	2269	5785	5.30787
RAB40AL	ENSG00000102128	ENST00000218249	47	881	1029	0.0651543
SYNPO	ENSG00000171992	ENST00000394243	374	3161	7063	0.037969
LTBR	ENSG00000111321	ENST00000228918	197	1502	2134	60.0378
ABHD16B	ENSG00000183260	ENST00000369916	43	1450	1491	0.404691
CSE1L	ENSG00000124207	ENST00000262982	123	3036	3550	119.621
ACSS1	ENSG00000154930	ENST00000323482	37	2104	3632	0.147673
BBS2	ENSG00000125124	ENST00000245157	162	2325	2744	14.9285
TRPM4	ENSG00000130529	ENST00000252826	75	3717	4058	2.61038
WIZ	ENSG00000011451	ENST00000673675	219	5886	8987	13.7265
TMEM177	ENSG00000144120	ENST00000424086	473	1406	1738	17.3974
CCDC186	ENSG00000165813	ENST00000648613	404	3098	7343	5.73382
NPL	ENSG00000135838	ENST00000258317	22	982	2461	4.24983
TMEM127	ENSG00000135956	ENST00000258439	257	971	6266	12.2618
ITGA8	ENSG00000077943	ENST00000378076	151	3340	6547	0.0614423
PLEKHA3	ENSG00000116095	ENST00000234453	413	1313	13892	2.81842
TMED7-TICAM2	ENSG00000251201	ENST00000282382	369	1581	3491	0.345685
THAP12	ENSG00000137492	ENST00000260045	296	2579	3490	29.1419
MYO1D	ENSG00000176658	ENST00000318217	252	3270	5510	3.60162
SH2B1	ENSG00000178188	ENST00000322610	439	2707	3095	12.4556
CCDC150	ENSG00000144395	ENST00000389175	52	3355	3597	4.15645
KNDC1	ENSG00000171798	ENST00000304613	249	5496	7021	0.219628
LRCH3	ENSG00000186001	ENST00000438796	44	2453	7394	8.45981
ATP7A	ENSG00000165240	ENST00000341514	164	4664	8492	2.50269
KLHL11	ENSG00000178502	ENST00000319121	53	2177	7402	8.34197
GPR68	ENSG00000119714	ENST00000650645	537	1632	3056	0.351014
XPOT	ENSG00000184575	ENST00000332707	487	3373	6370	52.351
FRMD4A	ENSG00000151474	ENST00000357447	409	3526	6861	13.27
ALDOC	ENSG00000109107	ENST00000395321	216	1308	1722	19.6615
SHC3	ENSG00000148082	ENST00000375835	358	2140	9819	0.198011
AP000812.5	ENSG00000284922	ENST00000643715	137	605	1002	0.736009
GOLGA1	ENSG00000136935	ENST00000373555	318	2619	4877	11.6574
GNMT	ENSG00000124713	ENST00000372808	14	899	1076	0.0623083
GOLGB1	ENSG00000173230	ENST00000393667	111	9918	11198	12.1
CDC23	ENSG00000094880	ENST00000394886	11	1802	3133	26.642
NAA10	ENSG00000102030	ENST00000464845	133	838	1603	51.9453
HCN3	ENSG00000143630	ENST00000368358	128	2450	3838	1.7119
IGFBP5	ENSG00000115461	ENST00000233813	774	1590	6239	0.0537296
UHRF1BP1L	ENSG00000111647	ENST00000279907	239	4631	5198	5.85569
AC012184.2	ENSG00000260537	ENST00000443119	74	1511	2110	3.55872
UNG	ENSG00000076248	ENST00000242576	106	1045	2071	38.1673
PWP2	ENSG00000241945	ENST00000291576	18	2775	3188	2.43948
CD47	ENSG00000196776	ENST00000361309	106	1075	1285	26.2436
GPX4	ENSG00000167468	ENST00000588919	52	778	803	142.353
PCDHB10	ENSG00000120324	ENST00000239446	200	2600	3295	0.935967
RBM43	ENSG00000184898	ENST00000331426	136	1207	4176	3.51594
PROS1	ENSG00000184500	ENST00000650591	184	2308	3432	17.5619
UPF3B	ENSG00000125351	ENST00000276201	70	1519	2378	13.4482
PCBD2	ENSG00000132570	ENST00000512783	20	410	5621	0.632151
SGK2	ENSG00000101049	ENST00000341458	219	1500	2120	0.0316244
TMEM187	ENSG00000177854	ENST00000369982	320	1103	1452	2.12398
[truncated: 10,823 more rows]
